# Supplementary material for: Establishment and validation of a nomogram clinical prediction model for osteoporosis in senile patients with type 2 diabetes mellitus
Source: Sci Rep. 2024 Mar 4;14:5343. doi: 10.1038/s41598-024-56127-w (PMC10912110; doi:10.1038/s41598-024-56127-w)
Supplement: Supplementary file 1 — Supplementary Information. [file 41598_2024_56127_MOESM1_ESM.csv]

OP	ÐÕÃû	gender	Age	ALB	GNRI	GNRI Lamination	BMI	SBP	HBP	ÎüÑÌÊ·	Òû¾ÆÊ·	ÌÇÄò²¡¼Ò×åÊ·	Diabetes duration	ÒÈµºËØÊ¹ÓÃÊ·	ÌÇÄò²¡°éÑªÌÇ¿ØÖÆ²»¼Ñ	ÌÇÄò²¡Éö²¡	ÌÇÄò²¡ÊÓÍøÄ¤²¡±äÑÛµÄ²¢·¢Ö¢	ÌÇÄò²¡ÖÜÎ§Éñ¾­²¡±ä	ÖÜÎ§Ñª¹Ü²¡±ä	ÌÇÄò²¡×ã	WBC	PLT	Hb	Ca	P	UA	SCr	FBG	HbA1c	TG	TC	LDL	HDL	ALP
0	ËïÌìÐË	Male	79	40.2	108.7113565	GNRI¡Ý98	26.3	213	96	1	0	0	10	1	1	0	1	1	0	0	6.95	201	133	2.36	0.74	195.7	88.3	9.2	7.82	1.84	5.05	2.88	1.37	85
0	ÑîÍòÌÃ	Male	73	45.7	115.1279452	GNRI¡Ý98	25.4	153	87	1	1	0	20	1	1	1	0	1	1	0	7.84	234	155	2.43	1.05	204.3	53.4	11.9	10.8	1.4	4.38	2.81	1.15	99
0	ÍõÏþ´º	Male	63	43	117.7889835	GNRI¡Ý98	29	152	81	1	1	1	2	0	1	0	0	0	1	0	8.6	246	135	2.45	1.12	304.6	63.8	14.5	7.7	1.91	7.05	5.41	1.57	66
0	¼ÖÀíÊ÷	Male	76	48.5	119.6903462	GNRI¡Ý98	25.6	140	95	1	0	0	4	0	1	0	1	1	0	0	4.73	148	142	2.42	2.03	330.8	101.2	8.6	10.2	2.22	6.36	4.31	0.93	126
0	µËÖÎÉú	Male	74	42.8	118.8914047	GNRI¡Ý98	29.7	135	91	1	1	1	12	0	1	1	1	1	0	0	5.6	138	98	2.35	0.98	545.9	152.5	12.7	5.86	1.33	2.62	1.56	0.71	46
0	½¯·¢ÈÙ	Male	62	43.1	98.6646218	GNRI¡Ý98	18.6	128	81	1	1	0	20	0	1	0	1	1	0	0	5.32	177	116	2.34	1.12	218.4	70.8	19.44	12.51	1.02	5.47	2.73	2.56	94
0	²é¹âÇå	Male	78	43.1	109.8645957	GNRI¡Ý98	24.6	141	69	0	0	1	20	1	1	0	0	0	0	0	5.76	182	130	2.18	0.91	342.1	70	8.2	9.83	0.88	4.96	2.82	1.79	70
0	ÕÔ¼Ì×Ú	Male	79	46.5	116.5552347	GNRI¡Ý98	15.5	137	71	0	1	0	15	0	1	1	0	0	1	0	6.52	204	143	2.51	0.8	289.7	102.3	9.31	7.87	5.37	5.53	3.92	0.89	63
0	Àî¹óÈ¨	Male	70	45.7	104.3081696	GNRI¡Ý98	19.53	159	104	1	0	0	4	0	1	1	0	0	0	0	3.52	318	129	2.45	1.12	290.5	74.5	17.36	11.91	1.18	5.57	4.04	1.41	80
0	¸¶¾ÃÁÖ	Male	74	50.4	130.5335032	GNRI¡Ý98	29.9	133	93	0	0	0	10	0	0	1	0	1	0	0	5.02	201	170	2.5	1.31	352.9	78.3	7.5	6.43	2.04	5.5	3.59	1.29	98
0	µË°²Æä	Male	73	47.2	115.8300308	GNRI¡Ý98	24.56	133	79	0	0	0	12	1	1	0	0	0	1	0	4.35	118	114	2.26	1.28	334.4	60.5	6.55	7.16	1.41	2.85	1.6	0.77	55
0	Ò¦¸´Î»	Male	81	43.8	111.1867039	GNRI¡Ý98	24.8	133	81	1	1	0	10	1	0	1	1	1	1	0	5.92	106	124	2.32	1.12	182.4	71.5	10.3	8.1	0.96	4.41	2.19	1.88	94
0	ÍõÏþ´º	Male	63	43	117.7889835	GNRI¡Ý98	29	133	81	1	1	1	2	0	1	0	0	0	1	0	8.6	246	135	2.45	1.12	304.6	63.8	14.52	8.4	1.91	7.05	5.41	1.57	66
0	µËÍ½ÎÄ	Male	60	45.7	129.1080143	GNRI¡Ý98	32.8	133	94	1	1	0	3	0	1	0	0	0	0	0	5.95	150	139	2.37	1.33	666.6	52.5	21.58	7.7	45.23	12.45	4.84	1.15	97
0	ÑçÃ÷È«	Male	75	42.1	103.7453615	GNRI¡Ý98	22.1	133	97	1	0	0	12	1	1	0	0	0	1	0	7.51	221	135	2.19	1.23	356.6	57.5	7.2	7.2	1.19	5.26	3.76	0.77	106
0	ÖÜÈðÓÑ	Male	68	18.5	66.70823913	GNRI£¼98	21.09	133	103	0	0	0	18	1	1	1	0	0	0	0	9.48	198	117	1.91	1	261.6	161.9	10.1	8.2	1.45	6.83	5.01	1.38	76
0	ºÎ¿ªÃñ	Male	68	42	105.5588145	GNRI¡Ý98	23.1	133	88	0	0	0	6	0	1	1	0	0	0	0	7.11	238	129	2.14	1	266.8	130.6	11	13.62	1.3	4.02	2.23	1.21	147
0	Ô¬ÔóÁÖ	Male	60	43.1	112.8529428	GNRI¡Ý98	26.26	133	92	1	1	1	10	1	1	1	1	0	0	0	5.78	92	97	2.16	1.35	361.4	123.3	7.7	8.59	3.23	4.05	2.15	0.76	105
0	Ö£×ÓÈÙ	Male	71	38.1	102.9110653	GNRI¡Ý98	24.9	133	92	0	0	0	10	1	1	1	1	0	1	0	5.32	170	140	2.24	1.21	335.4	81.1	8.5	8.7	1.53	6.84	4.73	1.18	76
0	Ð¤½¨¾ü	Male	65	44.1	113.7802846	GNRI¡Ý98	25.9	133	82	0	0	0	2	0	1	1	0	0	0	0	5.59	142	165	2.37	0.86	306.9	90.2	11.92	9.1	0.85	4.68	3.1	1.42	74
0	¼Ö°îÆ½	Male	64	27.1	95.45547143	GNRI£¼98	29.6	133	74	1	0	0	10	0	1	1	1	1	1	1	10.21	97	99	2.45	1	365.4	107.7	7.4	7.5	1.54	4.06	1.97	1.49	78
0	¶Å³¯Á¼	Male	81	42	103.3869796	GNRI¡Ý98	22.04	133	85	0	0	0	10	0	1	0	1	1	0	0	7.96	605	90	2.32	1.12	257	83.7	8.5	8.6	1.18	4.76	2.45	1.89	92
0	Ìï¼ÓÏê	Male	84	48	119.1796271	GNRI¡Ý98	25.72	133	96	1	0	0	6	0	1	0	1	0	0	0	6.07	147	142	2.23	0.86	193.5	79.7	24.8	10.1	1.19	4.49	2.24	1.32	91
0	ÅÓÑ§¾ü	Male	60	45.4	115.9663993	GNRI¡Ý98	26.06	133	87	0	0	0	6	0	1	0	0	0	1	0	4.55	200	139	2.18	1.09	270.9	67.1	7.3	7.45	1.16	2.37	1.09	0.73	85
0	ÓÎ±ò	Male	61	55.7	126.9055008	GNRI¡Ý98	23.71	133	80	1	1	0	7	0	0	1	1	1	1	0	5.5	128	126	2.61	1.02	509.9	113.2	7.9	5.89	1.25	3.87	2.08	1.34	62
0	ÍõÕý¹â	Male	74	49.1	119.9793215	GNRI¡Ý98	25.2	133	71	0	0	0	20	1	1	0	1	1	1	0	8.16	255	145	2.24	0.66	217.2	90.5	9.5	7.8	3.62	5.56	3.58	1.09	124
0	ÕÅµÇÖÒ	Male	71	44.1	107.3649	GNRI¡Ý98	22.49	133	96	0	0	0	5	1	0	0	1	1	1	0	6.99	169	130	2.39	1.18	571.4	116.3	8.06	8.05	1.29	4.85	3.03	1.29	94
0	¼Ö×ÓÂ»	Male	64	45.5	122.1084286	GNRI¡Ý98	29.2	133	79	1	0	0	12	1	1	1	1	0	1	0	6.17	226	129	2.34	1	300	78.9	14.89	11.85	0.63	2.26	0.72	1.06	114
0	ÆÑ±ó	Male	64	46.8	123.4004542	GNRI¡Ý98	29	133	84	1	1	0	7	0	0	0	1	0	1	0	6.06	197	124	2.12	0.66	339.3	70.4	7.8	6.63	2.51	5.27	3.06	1.6	60
0	ÀîÆ½È«	Male	68	40.1	102.3939394	GNRI¡Ý98	23	133	84	0	0	0	7	1	1	1	0	1	1	1	11.99	168	91	2.14	0.88	387.3	112.8	13.4	8.5	1.07	3.71	2.11	0.99	127
0	ÕÅÐËÇ¿	Male	65	44.1	114.8113286	GNRI¡Ý98	26.4	133	96	1	0	0	1	0	1	0	0	1	0	0	7.36	195	137	2.41	0.96	215.2	73.6	13.44	8.57	1.33	4.4	2.79	1.12	75
0	ÕÔÔªÓÑ	Male	63	43.1	111.1522265	GNRI¡Ý98	25.34	133	71	1	1	1	1	0	1	0	0	1	0	0	3.16	148	137	2.15	0.66	321.1	45.7	12.3	12.1	2.34	5.94	4.44	0.72	76
0	Ï¯¹Øºì	Male	64	48.5	127.3888077	GNRI¡Ý98	29.7	133	73	1	1	0	4	0	1	0	0	0	1	0	8.72	188	151	2.21	1.03	298.7	79.2	6.29	6.43	1.45	3.74	2.12	1.21	70
0	ÎâµÂÆ½	Male	70	30.8	96.62641739	GNRI£¼98	27.3	133	87	0	0	0	15	0	1	1	1	1	1	1	10.67	269	109	2.16	1.05	350	59.6	14.1	12.99	1.49	3.5	2.35	0.49	103
0	Ã·ÖÐÀñ	Male	71	36.5	86.34686735	GNRI£¼98	17.3	133	72	1	0	0	20	1	1	0	1	1	0	0	7.08	224	62	1.98	0.87	283.7	109	10.6	10.1	2.85	5.93	3.95	0.92	140
0	ÂíÈÙ½Ü	Male	75	44.1	107.0202719	GNRI¡Ý98	22.3	133	82	0	1	0	20	1	1	1	1	1	1	0	9.55	211	127	1.96	0.9	360.5	104	21	12	2.52	6.83	4.53	1.21	123
0	¶ÅÔó¹â	Male	65	35.9	98.41857826	GNRI¡Ý98	24.2	133	90	1	1	0	10	1	1	1	1	1	0	0	4.64	90	108	2.35	1.06	265.7	71	10.5	9.96	0.65	4.97	1.98	2.22	65
0	ÍõÊÀÈÙ	Male	66	29.9	86.2211	GNRI£¼98	22.4	133	81	1	1	0	20	0	1	1	1	1	1	0	6.99	257	121	2.33	1.29	215.2	80.7	7.4	10.2	2.32	9.89	7.21	1.18	61
0	·ü¾ÃÁÖ	Male	74	50.4	130.5335032	GNRI¡Ý98	29.9	133	93	0	0	0	10	0	0	1	0	1	0	0	5.02	201	170	2.5	1.31	352.9	78.3	7.5	5.87	2.04	5.5	3.59	1.29	98
0	ÆÑºàÂ·	Male	77	45.5	115.4066429	GNRI¡Ý98	25.7	133	77	0	0	0	10	0	1	0	1	0	1	0	6.94	240	136	2.05	1.03	279.1	56.7	15.5	11.23	1.74	6.37	4	1.06	79
0	³ÂÃ÷Îä	Male	78	45	104.449898	GNRI¡Ý98	20.2	133	77	0	0	0	20	1	1	0	1	1	0	0	4.84	119	136	2.02	0.84	287.1	98.4	12.5	8.76	0.85	4.04	1.97	1.43	56
0	ÕÔ³¤Òå	Male	70	37	91.85708163	GNRI£¼98	19.83	133	67	1	1	0	10	0	1	0	1	1	1	1	9.08	234	99	1.98	0.64	191.6	58.2	8.6	7.8	2.18	3.41	2.1	0.79	88
0	Áº¹úÖÒ	Male	72	35.9	96.96814348	GNRI£¼98	23.4	133	79	0	0	0	3	0	0	0	0	1	1	0	7.74	119	134	2.35	1.26	371.2	67.3	8.5	6.97	2.9	4.66	2.7	1.06	49
0	ºØ¿ÆÈÙ	Male	62	44.5	109.9317727	GNRI¡Ý98	23.5	133	86	0	0	0	12	0	1	0	1	0	1	0	2.81	31	96	2.34	1.03	419.6	103.3	7.8	7.01	3.17	4.67	3.12	0.89	87
0	ÀîÏþÃ÷	Male	64	43.1	109.0835923	GNRI¡Ý98	24.2	133	73	1	0	0	8	0	1	0	1	0	1	0	7.86	275	119	2.13	1.03	413.9	71.5	14.57	10.2	2.44	4.75	2.99	0.92	90
0	Ô¬×ÚµÂ	Male	78	39.9	95.33725385	GNRI£¼98	19.4	133	79	0	0	0	11	1	1	1	1	1	1	0	11.77	290	114	2.02	0.82	375.9	123	15.91	13.97	2.1	5.58	3.6	1.02	56
0	½­Â¯ÓÀ	Male	76	48.7	116.9097373	GNRI¡Ý98	23.9	133	63	0	0	0	20	1	1	1	1	0	0	0	4.7	209	144	2.37	0.92	303.1	76.1	7.8	7.2	0.85	2.47	1.16	0.96	56
0	ÍõÑ§¼Ò	Male	67	38.7	94.61623548	GNRI£¼98	19.96	133	76	0	0	0	10	0	1	0	0	1	1	0	5.29	158	126	2.21	1.03	389.2	67.1	6.9	7.1	0.75	3.63	2.43	0.86	73
0	ÀîÐñ·¼	Male	74	45.7	110.3458646	GNRI¡Ý98	22.64	133	83	1	1	0	12	0	1	1	1	1	1	0	3	72	126	2.44	1.04	308.9	108	15.8	10.11	1.44	2.8	1.25	1.14	118
0	ÍôÑ§ÎÄ	Male	67	45	107.2157143	GNRI¡Ý98	21.63	133	61	1	1	0	10	1	1	1	1	1	0	0	5.33	80	134	2.31	1.04	383.6	79	7.11	7.2	3.29	9.53	7.4	0.99	86
0	ºÎÁú±ë	Male	65	34.5	92.85882487	GNRI£¼98	22.1	133	85	1	0	0	12	1	1	0	1	1	1	0	4.33	73	121	2.25	2.04	236.9	63.5	7.88	8.1	1.29	7.52	4.03	2.97	301
0	ÕÅ³ÉÖÛ	Male	65	49.7	116.3303677	GNRI¡Ý98	22.8	133	68	1	0	0	1	0	1	0	1	1	0	0	6.96	199	150	2.2	1.04	268.5	57.2	16	13.11	3.45	5.32	2.77	1.02	88
0	Ò×ÇÚ¸ß	Male	70	47	124.4483061	GNRI¡Ý98	29.38	133	101	1	0	0	10	1	1	1	1	1	1	0	5.05	75	161	2.1	1.04	241.9	85	11.6	11.51	6.66	6.89	4.31	1.24	84
0	Ì·ÎÀ	Male	60	41.3	105.7618538	GNRI¡Ý98	23.8	133	78	1	0	0	1	0	1	1	0	0	1	0	7.16	218	149	2.3	1.04	191.6	91.1	11.5	14.19	1.97	4.02	2.66	0.89	100
0	³Â¼ÌÂ×	Male	76	42.1	105.1796757	GNRI¡Ý98	22.9	133	89	1	1	0	1	0	1	0	0	0	1	0	6.04	94	137	2.13	0.79	384.8	73.2	14	14.57	2.31	4.24	2.59	0.68	125
0	¶ÅÒåÁú	Male	60	47.5	111.5764796	GNRI¡Ý98	22.04	133	82	0	0	0	5	0	0	0	1	1	1	0	7.24	125	147	2.4	1.23	448.1	89	7.6	9.01	1.04	4.53	1.79	2.33	70
0	ÀîÖÐ¸»	Male	75	42.5	119.8248729	GNRI¡Ý98	30.48	133	104	0	0	0	12	1	1	1	1	0	0	0	9.12	86	146	2.13	0.91	522.6	159.8	8.8	8.37	0.77	3.86	1.75	1.46	70
0	ºÎÔÆ¶«	Male	80	30.2	92.83214783	GNRI£¼98	25.78	133	76	0	1	0	10	1	1	1	1	0	1	0	6.06	205	113	2.23	1.04	329.5	95.8	5.7	7.34	1.21	5.72	3.51	1.43	67
0	¹ùÃ÷Ôª	Male	76	42.1	103.3267305	GNRI¡Ý98	21.9	133	94	0	0	0	10	0	1	1	1	0	1	0	5.94	278	112	2.2	0.98	259.9	60	12.4	15.4	0.84	3.32	1.95	0.98	95
0	Âí´óºì	Male	60	48.7	123.4641182	GNRI¡Ý98	27.43	133	94	1	0	0	10	0	1	0	0	1	0	0	4.44	182	155	2.35	1.03	304	73.3	5	7.91	1.39	2.85	1.66	0.73	47
0	ÕÅ¼ÒÌ«	Male	62	48.7	119.4906265	GNRI¡Ý98	25.3	133	85	0	0	0	2	0	1	0	1	1	0	0	7.24	125	134	2.5	0.96	288.8	77.1	11.3	12.23	2.91	5.76	4.12	0.84	99
0	¹¶ÑåÆ½	Male	60	41.2	103.3914281	GNRI¡Ý98	22.7	133	92	1	0	1	10	0	1	1	0	0	0	0	9.35	230	166	2.4	1.03	365.7	81	12.8	10.43	12.03	5.86	1.93	0.77	64
0	ÌÆ°®Æ½	Male	60	42.3	104.8684004	GNRI¡Ý98	22.55	133	74	1	0	0	10	0	1	1	0	0	0	0	7.55	254	139	2.33	1.35	333.6	71.3	19.3	10.94	10.03	6.54	3.31	0.67	58
0	Ò¶ÓÑ´º	Male	62	47.1	116.4274102	GNRI¡Ý98	24.98	133	81	1	0	1	10	1	1	1	1	1	0	0	8.02	191	170	2.32	1.17	370.8	46.9	10.2	9.5	3.76	3.62	1.78	0.69	92
0	Äª»³ÈÙ	Male	69	50.3	114.3627714	GNRI¡Ý98	21.23	133	97	1	1	0	20	1	0	1	0	1	1	0	6.23	193	145	2.31	0.92	428	134.4	5.6	10.62	2.52	5.36	3.28	1.16	77
0	ÑîÐñ	Male	60	24.7	70.00539163	GNRI£¼98	17.92	133	63	1	1	0	5	0	1	0	1	0	1	0	9.08	228	111	1.87	1.09	247.2	75.4	7	10.31	1.52	3.37	2.04	0.68	304
0	ÂÞ¿Ë´º	Male	60	48.6	121.8399763	GNRI¡Ý98	26.7	133	91	0	0	0	16	1	1	0	0	1	0	0	6.55	165	161	2.43	0.92	441.3	78.5	6.1	6.35	0.51	4.12	2.55	1.41	48
0	·ë´ú½ð	Male	60	44.7	115.4118565	GNRI¡Ý98	26.35	133	89	1	1	0	10	0	1	0	0	0	1	0	4.93	84	142	2.29	0.73	284.9	75.4	6.98	11.97	3.8	6.42	2.93	1.16	117
0	Ô¬ÓÃÎÄ	Male	60	42.8	101.8953017	GNRI¡Ý98	20.5	133	110	0	0	0	6	0	1	0	0	1	1	0	4.92	168	133	2.24	1	284.9	66.3	6.1	6.71	0.9	5.15	3.07	1.5	49
0	ÍõÓ³Æ½	Male	61	46.7	113.7893612	GNRI¡Ý98	23.8	133	75	1	1	1	11	1	1	1	1	1	1	0	6.43	132	138	2.21	0.92	295.2	73.2	8.9	11.62	1.43	3.7	1.89	1.33	74
0	ÐíÕð	Male	60	40.9	107.6300611	GNRI¡Ý98	25.2	133	89	0	0	0	8	0	1	0	0	0	1	0	5.21	170	140	2.2	1.23	433.6	56	8.4	8.87	0.78	3.03	1.56	1.16	37
0	Íõ¹ó»ª	Male	61	47.9	115.8502186	GNRI¡Ý98	24	133	98	0	0	0	7	0	1	1	0	1	1	0	7.94	217	168	2.29	1.02	370.3	62.4	8.6	9.02	1.15	4.61	2.93	1.03	71
0	ºÎ´ÓÑ§	Male	63	45	111.8066529	GNRI¡Ý98	24.17	133	82	1	1	0	1	0	1	0	0	1	1	0	11.35	248	157	2.32	1.2	465.5	100.1	17.6	9.7	3.39	5.52	3.28	1.09	93
0	ºúÏÍÈ«	Male	64	44.3	102.9619727	GNRI¡Ý98	19.92	133	74	0	0	0	1	0	1	0	0	0	1	0	7.66	158	146	2.31	0.84	652	105.7	18.7	12.4	5.66	4.89	2.76	0.69	116
0	Íõ´ó½Ô	Male	64	30.1	80.22134898	GNRI£¼98	19.1	133	74	1	1	0	20	1	1	1	1	0	1	0	7.33	368	87	2.07	1.05	279.1	111.3	6.76	10.06	1.02	3.74	2.1	1.27	66
0	ÀîÔË³ç	Male	64	42.1	104.0422719	GNRI¡Ý98	22.3	133	73	1	1	0	5	0	1	1	1	1	1	0	13.65	146	143	2.12	0.92	424.4	82.8	14.2	18.14	2.7	6.71	4.74	1.35	87
0	ÀîÔ¶ÇÚ	Male	65	42.3	108.4756091	GNRI¡Ý98	24.49	133	60	0	1	0	20	1	1	0	0	0	1	0	9.4	140	129	2.22	0.89	258.4	97.6	10.4	8.59	1.63	2.61	1.19	0.76	89
0	½¯µÂ¹â	Male	65	39.6	92.19898647	GNRI£¼98	17.91	133	89	0	0	0	5	0	1	0	1	1	1	0	10.15	182	132	2.49	1.01	602.6	100.3	15.9	17.45	3.49	4.95	2.63	1.01	153
0	Ì·ÏêÁÖ	Male	65	42.3	101.5281263	GNRI¡Ý98	20.8	133	70	1	0	0	20	0	1	0	1	1	1	0	5.43	124	122	2.53	0.75	288	57.4	9.7	8.83	0.96	4.45	3.05	0.91	51
0	Ñîºé¹ó	Male	65	42.5	109.4732692	GNRI¡Ý98	25	133	81	1	1	0	12	1	1	0	1	1	0	0	4.75	100	93	2.21	1.03	490.4	96.7	15.7	7.41	2.67	3.07	0.91	0.7	85
0	ÖìÆ½	Male	65	29.6	79.25403636	GNRI£¼98	18.9	133	67	1	0	1	5	0	1	0	0	0	1	0	11.33	258	128	2.02	0.82	314.7	69.7	12.5	13.53	1.48	4.54	2.82	0.9	156
0	ºÎÌì³É	Male	66	43.2	102.5816807	GNRI¡Ý98	20.55	133	76	0	0	0	10	0	1	0	0	1	1	0	4.15	104	112	2.32	1.09	161.9	82.4	10.7	10.42	0.93	3.1	1.29	1.45	58
0	ºÎÕýÇå	Male	66	44.4	98.18852308	GNRI¡Ý98	17.3	133	96	0	0	0	5	0	1	1	0	0	1	0	8.27	64	106	2.23	1.05	214.6	83.5	14.5	12.49	1.19	2.38	1.46	0.51	58
0	ÐìµÀ¸£	Male	66	44.2	103.258698	GNRI¡Ý98	20	133	88	1	0	0	7	1	1	0	0	0	1	0	5.56	204	145	2.08	0.98	332.9	55.3	9.2	7.56	1.99	3.66	1.35	1.07	79
0	·ë²ý¹ó	Male	67	40.5	113.4678466	GNRI¡Ý98	28.7	133	83	0	0	0	4	0	1	1	0	1	1	0	5.85	256	163	2.44	0.94	327.5	73.6	7.4	8.39	3.14	3.8	2.14	0.93	82
0	ÅíÊÀÎ°	Male	67	50.8	126.9642769	GNRI¡Ý98	27.7	133	71	1	1	1	5	0	1	0	0	0	1	0	5.22	150	159	2.37	0.98	285.3	69.9	9.21	9.97	3.45	4.37	2.38	0.96	73
0	Àîºé²ý	Male	67	42.7	107.0933435	GNRI¡Ý98	23.4	133	79	0	0	0	17	0	1	1	1	1	1	1	8.14	244	93	2.32	0.83	421.7	87	10.2	7.66	1.36	2.77	1.62	0.69	135
0	Áõ¼ªÌ«	Male	67	42.7	106.5067706	GNRI¡Ý98	23.1	133	73	1	0	0	20	1	1	0	1	1	1	0	8	199	149	2.33	1.33	307.3	109.1	5.7	7.74	1.25	4.83	2.93	1.11	84
0	³ÌÒåÈ«	Male	67	36.5	104.0480918	GNRI¡Ý98	26.8	133	81	1	1	0	4	1	1	0	1	1	1	0	5.43	68	57	2.16	0.78	317.2	55.2	9.75	5.53	2.2	1.96	0.78	0.7	87
0	Àî·¢¹ð	Male	67	42.5	109.2510039	GNRI¡Ý98	24.8	133	89	1	1	0	10	1	1	0	1	1	1	0	8.75	116	143	2.22	0.83	210.9	87	11.6	10.45	2.24	5.59	3.63	1.18	90
0	ÂÞÖÐ¹ú	Male	68	43.7	126.7127783	GNRI¡Ý98	33.2	133	79	0	0	0	18	1	0	1	1	1	1	0	6.41	237	131	2.31	0.83	254	120.2	10.3	8.97	1.11	3	1.61	0.98	53
0	ºÎ±êÖ¾	Male	68	45.1	116.5523615	GNRI¡Ý98	26.6	133	76	0	1	1	22	1	1	1	1	1	1	0	3.7	195	151	2.27	0.71	495.9	57.6	11.96	7.62	4.75	4.28	2.42	0.87	83
0	ÅÓÕýÒæ	Male	68	44.3	109.783039	GNRI¡Ý98	24.21	133	65	0	0	0	3	0	0	1	1	0	1	0	7.01	188	101	2.42	1.39	378.7	120.7	8.2	6.08	1.17	3.56	1.52	1.14	51
0	Å·ÔÀÎ÷	Male	68	43.6	105.2752387	GNRI¡Ý98	21.7	133	85	0	0	1	10	0	0	0	1	1	1	1	6.51	210	100	2.2	1.08	384.1	70.2	8.5	6.98	0.56	4.96	2.83	1.86	82
0	ÍõÖ¥µÜ	Male	69	46.7	117.5363	GNRI¡Ý98	25.8	133	76	1	0	0	18	1	1	1	1	1	1	0	7.58	173	119	2.44	0.99	241.2	78.2	7.3	9.25	1.18	2.76	1.77	0.69	41
0	³Ì±¾·²	Male	69	35.8	92.51416813	GNRI£¼98	21	133	71	1	0	0	2	0	1	1	0	0	1	0	8.05	235	112	2.13	0.99	534.6	452.5	13	7.24	1.02	5.22	3.4	1.16	116
0	ÐìÓÑÂ×	Male	69	41	103.8967064	GNRI¡Ý98	23	133	76	1	0	0	17	1	1	1	1	0	1	0	7.3	139	138	2.1	0.82	454.2	151.8	16.3	17.18	1.01	2.92	1.28	1.24	98
0	Å·¹úËÉ	Male	70	39.9	111.1053149	GNRI¡Ý98	27.89	133	63	1	0	0	20	0	0	1	1	1	0	0	7.51	254	107	2.09	1.11	485	207.7	19.9	5.8	2.75	3.48	1.74	0.71	115
0	Íõ×ÚÒø	Male	70	44.5	117.1486356	GNRI¡Ý98	27.4	133	77	1	1	0	10	0	1	0	1	0	1	0	4.16	174	139	2.12	0.94	322	55.7	11.6	9.56	2.97	4.87	3.16	0.89	59
0	²ÌµÂÊ÷	Male	70	37.5	99.35054348	GNRI¡Ý98	24.44	133	97	0	0	0	15	1	1	1	0	1	1	1	7.5	246	112	2.26	1.18	452.2	183	5.06	7	1.61	6.03	4.15	0.95	56
0	³Â¿µ	Male	71	48.2	115.7037286	GNRI¡Ý98	23.7	133	62	0	0	0	30	0	0	0	1	1	0	0	5.15	197	126	2.47	1.09	228.2	60.9	8.74	6.86	1.08	3.99	1.99	1.61	113
0	ÕÅµÂÇå	Male	71	40.6	100.240556	GNRI¡Ý98	21.3	133	98	1	0	0	1	0	0	1	1	0	0	0	9.93	192	153	2.23	1.3	247.8	72.1	7.81	6.75	1	6.71	4.58	1.95	63
0	ºÎãä™Ë	Male	71	39.1	99.06887959	GNRI¡Ý98	22	133	89	0	0	0	20	0	1	1	1	0	1	0	6.52	113	129	2.27	0.94	304.3	82.7	14.8	13.54	2.02	3.39	1.7	1.09	122
0	ËïÐÐÁ¼	Male	71	41.5	98.56830315	GNRI¡Ý98	19.8	133	62	1	0	0	13	0	1	1	0	1	1	0	6.95	196	120	2.16	1.14	354.3	95.1	24.78	15.98	0.63	4.38	2.28	1.71	177
0	ºúÓÚÉú	Male	71	37.2	98.28222857	GNRI¡Ý98	23.14	133	68	0	0	0	20	1	1	1	1	1	1	0	4.38	191	133	2.11	0.75	370.8	189	16.3	14.58	1.32	3.73	1.67	1.48	78
0	¹ù½¨Éè	Male	72	41.8	110.8354756	GNRI¡Ý98	26.22	133	78	1	1	0	15	1	1	0	0	0	1	0	4.97	256	138	2.27	0.83	170.5	66.7	6.9	8.38	0.86	3.76	2.16	1.15	77
0	Àî´óç÷	Male	73	43.4	110.7904571	GNRI¡Ý98	24.8	133	86	0	0	0	10	1	1	1	1	1	1	1	6.1	184	125	2.37	1.34	305.9	100.8	14.5	14.07	1.03	2.95	1.43	1.2	108
0	³Â¿ªºé	Male	73	42.1	98.6007756	GNRI¡Ý98	19.2	133	58	1	1	0	15	1	1	1	0	1	0	0	6.28	84	133	2.03	0.55	491.8	116.8	13.4	15.56	1.11	3.71	1.62	1.47	68
0	³ÂÊÀ¹ú	Male	73	38.3	112.0276189	GNRI¡Ý98	30.97	133	89	0	0	0	1	0	1	0	0	1	1	0	8.9	167	136	2.03	0.64	303.9	80	21	11.3	2.35	4.59	2.93	0.92	119
0	ÖìÃ¯¹â	Male	73	50.7	131.324936	GNRI¡Ý98	30.1	133	87	0	0	0	1	0	1	0	0	0	1	0	6.19	148	130	2.49	0.95	504.2	67.6	7.7	9.56	2.71	4.04	1.89	1.11	65
0	Îâ³É¸Õ	Male	73	41.5	95.92931395	GNRI£¼98	18.31	133	64	1	0	0	8	0	1	0	1	0	1	0	2.3	59	132	2.23	1.17	289.6	60.4	10.7	10.37	0.57	4.98	2.19	1.95	134
0	ÀîÁÖÁÖ	Male	73	47.2	114.5469538	GNRI¡Ý98	23.9	133	88	1	1	1	19	0	1	1	1	1	1	0	7.88	225	137	2.39	0.94	316.9	65.6	5.46	10.35	1.61	5.46	4.19	1.06	65
0	ºúÍòÁÖ	Male	73	42.1	110.0411373	GNRI¡Ý98	25.8	133	88	0	0	0	15	0	1	0	0	0	0	0	3.59	144	132	2.09	0.94	291.8	74.7	9	7.57	1.11	4.02	2.29	1.27	46
0	Ð»°ïÏÜ	Male	73	41.1	107.8453576	GNRI¡Ý98	25	133	77	1	1	0	5	0	1	0	1	1	1	0	6.7	147	147	2.26	0.9	202.9	75.4	15.7	9.06	2.07	3.83	2.47	0.8	95
0	¹¶Ã÷²Å	Male	74	50.4	121.0141039	GNRI¡Ý98	24.8	133	76	0	0	0	20	1	1	1	0	1	0	0	5.38	94	159	2.21	0.8	292	146.2	7.8	6.87	0.47	2.14	0.83	1.13	47
0	ÁõÁ¼¸£	Male	75	42.3	109.5026283	GNRI¡Ý98	25.1	133	87	0	0	0	15	1	1	0	0	1	1	0	6.94	259	132	2.31	0.94	272.6	56.1	13.5	11.21	1.81	5.35	3.6	1.17	83
0	ÕÅ¿ªºé	Male	75	34.8	92.99376904	GNRI£¼98	22.2	133	100	0	0	0	3	1	1	0	0	1	1	1	6.36	163	109	2.23	1.05	353.3	89.2	9.9	11.66	1.87	4.07	2.5	0.73	198
0	ÕÔÑ§ÔÆ	Male	76	43.6	98.96121633	GNRI¡Ý98	18.36	133	76	1	0	0	18	1	0	0	0	1	1	0	5.38	93	130	2.34	0.76	335.8	67.2	6.2	8.3	0.66	3.55	1.35	1.86	79
0	ÎâÈ«·½	Male	76	42.7	107.0933435	GNRI¡Ý98	23.44	133	83	0	0	0	2	0	1	1	1	1	1	0	5.67	113	126	2.24	1.09	226.6	60.7	9.2	11.1	1.15	2.75	1.13	1.18	137
0	Ô¬Ö®Ç¿	Male	76	44	118.2713488	GNRI¡Ý98	28.3	133	95	0	0	0	10	0	1	0	1	1	1	0	4.49	180	141	2.28	0.9	221.1	70.8	13.8	11.81	0.83	3.77	1.95	1.1	89
0	ÕÅÄêÓÀ	Male	76	39.6	95.96139248	GNRI£¼98	19.94	133	78	1	1	1	2	0	1	0	1	1	1	0	3.63	54	117	2.38	0.88	415.1	64.6	8.4	7	0.55	2.85	0.96	1.24	218
0	È«ÖÐÁ¼	Male	76	40.1	111.7382578	GNRI¡Ý98	27.9	133	70	0	0	0	2	0	0	1	1	1	0	0	12.81	272	138	2.23	1.09	501.6	85.6	7.08	7.02	3.93	4.14	2.27	1.2	75
0	ÌÆ³ÐµÂ	Male	77	31.6	80.56132857	GNRI£¼98	18	133	75	0	0	0	10	1	1	0	1	1	0	0	7.72	385	69	2.23	0.76	566.2	97.5	5.3	8.43	1.36	3.62	2.34	0.9	91
0	Íõ»³Ã÷	Male	77	38.6	97.71508872	GNRI£¼98	21.7	133	83	0	0	0	30	1	0	1	1	0	0	0	5.46	107	114	2.16	1.11	473.3	112.7	8.6	6.87	1.16	1.96	0.73	0.57	77
0	Áº·ï²Å	Male	78	41.2	109.5504697	GNRI¡Ý98	25.89	133	79	0	0	0	5	0	1	1	0	0	1	0	6.22	228	115	1.99	0.76	357.1	120.9	5.9	6.89	0.87	2.85	1.45	0.86	82
0	Ö£ÉÐÓÑ	Male	78	45.9	115.4842304	GNRI¡Ý98	25.3	133	80	1	1	0	5	0	1	1	1	1	1	0	8.9	172	142	2.36	1.03	221.9	108.7	8.7	8	1.91	5.37	3.45	1.45	82
0	ÕÂÈÙÏÍ	Male	78	42.1	98.94776957	GNRI¡Ý98	19.5	133	84	1	1	0	20	0	1	0	1	0	1	0	3.18	137	115	2.35	0.97	300.4	71.5	8.1	6.9	0.84	5.2	3.12	1.45	48
0	»ÆÑÓÒæ	Male	78	46.8	111.9984353	GNRI¡Ý98	22.7	133	89	1	1	0	10	0	1	1	1	0	0	0	7.09	66	129	2.21	0.9	447	83.2	17.72	13.21	2.68	5.3	3.43	0.88	48
0	ÂÞÊÀÍ¬	Male	78	39.1	92.94153265	GNRI£¼98	18	133	91	1	0	0	5	0	1	0	0	1	1	0	5.94	120	154	2.29	0.9	278.1	80	13.45	12.42	1.09	4.74	2.71	1.61	87
0	ÕÅÎÄºÆ	Male	79	43.3	106.4737	GNRI¡Ý98	22.6	133	77	0	0	0	1	0	0	0	0	0	1	0	5.59	120	120	2.32	0.9	133.1	112.7	7.2	5.98	0.98	4.62	3.19	0.91	67
0	³ÌÊË±ó	Male	79	37.5	98.36817729	GNRI¡Ý98	22.9	133	88	1	0	0	16	1	1	1	1	1	0	0	4.56	112	140	2.23	0.99	350.2	52.7	4.99	7.13	0.85	3.75	2.26	1.1	68
0	ÅíÕýµÂ	Male	79	44.3	108.8772631	GNRI¡Ý98	22.9	133	71	1	0	0	8	0	1	0	0	0	1	0	8.27	185	162	2.33	0.9	274	63	15.2	11.65	2.3	4.97	2.93	1.25	68
0	ºî¹ú³É	Male	79	34.6	101.8351025	GNRI¡Ý98	27	133	71	1	1	0	1	0	1	0	0	0	1	0	3.29	96	129	2.14	0.9	213.2	60	13.4	8.12	2.75	5.11	2.8	1.17	92
0	ÁÎ²Ó½Ü	Male	80	40.1	101.4089	GNRI¡Ý98	22.4	133	84	0	0	0	1	0	1	0	0	1	1	0	5.94	158	137	2.13	0.92	118.7	53.1	7	7.31	1.14	2.89	1.36	0.83	76
0	Â³Ö¾ÓÂ	Male	80	41.2	112.1120174	GNRI¡Ý98	27.34	133	69	1	0	0	10	0	1	0	0	0	1	0	6.95	108	127	2.32	1.31	250.9	72.6	14	12.9	1.03	3.41	2.06	0.89	106
0	¶ÅÍòÒÚ	Male	80	32.5	96.50788462	GNRI£¼98	25.95	133	73	1	0	0	18	0	1	0	1	1	1	0	8.48	251	121	2.09	0.83	168.9	56	9.1	11.75	0.94	3.5	1.95	1.24	101
0	ÁºÌìÈÊ	Male	81	42.1	105.3719394	GNRI¡Ý98	23.03	133	89	0	0	1	10	1	1	0	1	1	1	1	11.37	183	174	2.31	0.86	340.8	82.9	14.6	11.05	2.21	17.4	4.5	1.56	70
0	Áú²ýÓÑ	Male	81	29.3	82.12000769	GNRI£¼98	20.76	133	56	0	0	0	3	0	1	0	0	1	1	0	8.7	125	120	2.18	0.69	166.9	73	11.9	9.22	1.17	2.94	1.43	0.73	57
0	å¿ÕäÏÈ	Male	82	35.9	83.18901304	GNRI£¼98	16	133	69	1	1	0	1	1	1	1	1	1	0	0	5.57	127	107	2.36	1.22	464.5	179.4	6.1	13.24	1.48	3.4	2.58	1.1	98
0	Àî·å	Male	83	36.5	90.8983008	GNRI£¼98	19.72	133	60	1	0	0	4	0	1	1	1	1	0	0	7.41	149	127	2.15	0.69	328.8	62.7	7.3	8.79	1.01	5.51	3.42	1.26	58
0	Ô¬´úµÂ	Male	84	44.3	106.6776606	GNRI¡Ý98	21.97	133	60	1	0	0	20	1	1	1	1	1	0	0	5.01	159	125	2.09	0.79	348.4	134	16.1	10.88	1.31	2.52	1.31	0.79	56
0	Â¬¿ËÖ¾	Male	84	45.7	102.3008714	GNRI¡Ý98	18.4	133	85	0	0	0	5	0	1	0	1	1	1	0	4.63	164	125	2.41	0.82	294.8	92.6	13.2	7.1	1.02	4.09	2.41	1.26	76
0	·¶ºÍÎ°	Male	84	34	86.16165217	GNRI£¼98	19.14	133	80	1	0	0	10	1	1	0	0	0	1	0	9.15	144	145	2.16	0.82	273	81.9	8.8	13.6	3.88	7.6	4.65	1.83	125
0	Ì·³ÉÖ¾	Male	60	45.9	108.4033677	GNRI¡Ý98	21.6	133	68	1	0	0	11	1	0	0	1	1	1	1	7.56	264	144	2.31	1.25	439.7	48.2	6	8.85	2.63	5.16	2.78	9.87	81
0	ËÕ¹â»Ô	Male	60	37.6	103.0164752	GNRI¡Ý98	25.35	133	100	1	1	0	5	0	1	0	0	1	1	0	5.2	171	152	2.22	1.31	470.7	91.6	8	7.78	1	5.05	3.38	1.22	66
0	ÍõÔóÁÖ	Male	67	45.9	114.8939372	GNRI¡Ý98	24.97	133	78	1	0	0	1	1	1	1	1	0	1	0	9.28	239	173	2.44	1.06	217.3	108	8.04	7.7	1.15	4.53	2.63	1.5	84
0	ÎâµÂÈ«	Male	70	50.2	119.6554923	GNRI¡Ý98	24.2	133	73	0	0	0	11	0	1	1	0	1	1	0	6.87	163	161	2.38	1.01	305.3	87.6	10.7	7.8	0.93	3.44	1.86	0.92	86
0	»Æ¿¡	Male	64	47.1	113.6449435	GNRI¡Ý98	23.4	133	77	0	0	0	10	0	1	1	0	1	1	0	7.32	162	129	2.28	1.27	499.3	130.7	6.7	6.04	0.69	3.1	0.92	1.4	53
0	¹¨Ë³±ó	Male	60	44.2	111.754478	GNRI¡Ý98	24.8	133	91	1	1	0	10	0	1	0	0	1	0	0	7	142	152	2.32	1.31	281.8	52.6	7.77	12.83	1.05	6.29	4.32	1.32	131
0	ºÎÒå¿¡	Male	60	49.9	121.3311752	GNRI¡Ý98	25.35	133	53	1	0	0	15	0	1	0	0	1	1	0	4.53	93	166	2.42	0.96	420.1	86	9.86	7.89	5.66	4.44	2.18	0.75	101
0	ÈÎ¹â¹ú	Male	71	47.1	115.0657776	GNRI¡Ý98	24.2	133	85	1	0	0	8	0	1	0	0	1	0	0	9.91	204	154	2.34	0.96	200.9	75.4	10.52	9.06	4.05	5.69	3.9	1.2	58
0	êÌÁ¼³¬	Male	70	54	122.280477	GNRI¡Ý98	22.6	133	83	1	0	0	10	0	1	0	1	1	1	1	9.93	276	148	2.48	1.29	344.3	90.4	10.75	7.68	1.33	3.31	1.32	1.12	94
0	ÀîÊõÇå	FeMale	77	48.8	120.4112916	GNRI¡Ý98	25.3	133	88	0	0	0	8	0	1	1	1	0	0	0	7.53	228	136	2.44	1.02	401.9	71.8	12.4	8.87	2.66	5.42	3.48	1.27	79
0	À×½¨»ª	FeMale	69	45	107.335292	GNRI¡Ý98	21.23	133	91	0	0	0	20	1	1	1	1	1	1	0	8.01	106	121	2.31	1.02	351.4	84.2	9.3	10.54	1.75	5.86	3.57	1.55	87
0	Àî¹úÇí	FeMale	63	42.6	103.5578151	GNRI¡Ý98	21.2	133	70	0	0	1	7	0	1	1	1	0	0	0	13.8	340	127	2.31	1.02	351.7	81.2	16.7	10.57	3.74	7.35	5.03	1.33	69
0	³Â¹úÇì	FeMale	60	45.8	115.6167776	GNRI¡Ý98	24.9	133	81	0	0	1	14	0	1	0	0	0	0	0	6.06	133	146	2.2	0.91	338.9	48.7	12.1	13.25	1.03	5.05	3.41	1.22	66
0	Íõ¾ù±Ì	FeMale	69	44.9	111.1883259	GNRI¡Ý98	22.94	133	67	0	0	0	10	0	1	0	1	0	0	0	5.86	305	128	2.44	1.27	261.2	45.1	8.6	7.95	2.28	4.96	3.03	1.39	37
0	ÈÎ¿ª±Ì	FeMale	65	46.8	113.9612618	GNRI¡Ý98	23	133	75	0	0	0	4	0	1	0	0	0	0	0	8.17	223	140	2.3	1.34	355.3	51.1	12.3	9.33	3.02	5.53	2.78	1.25	96
0	Àî¿Ë·¼	FeMale	74	43.6	109.4635818	GNRI¡Ý98	23.97	133	115	0	0	0	20	1	0	1	1	1	1	1	7.32	256	116	2.4	0.91	420.2	159.9	8	8.87	1.27	5.14	3.58	0.95	84
0	ÔøÍ³Çå	FeMale	75	40	101.703617	GNRI¡Ý98	22.6	133	76	0	0	0	10	1	1	1	0	0	1	0	5.79	154	122	2.15	1.05	285	61.3	23.5	11.16	3.36	5.02	2.77	1.32	98
0	µËÓñÇå	FeMale	60	37.6	101.6433343	GNRI¡Ý98	21.1	133	77	0	1	0	6	0	1	0	0	0	0	0	5.99	159	125	2.4	0.91	262.7	60.7	10.5	7.54	4.94	5.73	3	0.91	63
0	Ð»¹ð·¼	FeMale	71	47.3	113.7977	GNRI¡Ý98	23.1	133	77	0	0	1	10	0	1	1	1	1	0	0	10.48	196	118	2.72	1.24	229.7	78.2	9.9	10.99	2.38	5.46	3.49	1.19	73
0	Ò¦¹â·Ö	FeMale	69	41.6	114.4844	GNRI¡Ý98	28	133	83	0	0	0	10	0	1	0	0	1	1	0	8.41	240	122	2.33	1.26	175.3	44.4	12	11.16	0.61	3.2	1.4	1.53	91
0	Òü¹âÐã	FeMale	70	43	102.9585353	GNRI¡Ý98	20.82	133	71	0	0	0	3	0	1	0	1	1	0	0	5.75	148	135	2.16	1.06	264.9	49.6	9.8	11.52	1.18	1.18	3.2	1.12	125
0	½ª·½¾ý	FeMale	60	40.7	131.4136208	GNRI¡Ý98	37.5	133	91	0	0	0	1	0	1	0	0	0	0	0	7.56	110	142	2.32	0.91	250.9	52.2	28.3	15.56	1.64	3.87	2.34	1.07	198
0	ÕÅÜ½ÈØ	FeMale	70	42.8	103.7612	GNRI¡Ý98	21.3	133	74	0	0	0	10	0	1	0	1	1	0	0	4.37	196	110	2.35	0.96	419.3	91.6	11.92	10.04	0.92	2.34	1.35	0.71	68
0	ÍõÌì·Ò	FeMale	60	48.6	118.0223343	GNRI¡Ý98	24	133	86	0	0	0	10	0	1	1	1	1	1	0	5.37	189	116	2.41	1.12	503.3	105	10.1	12.24	2.72	6.75	4.3	1.09	74
0	Êæ±Ì	FeMale	70	39.8	110.4037094	GNRI¡Ý98	27	133	51	0	0	0	10	0	1	0	0	1	1	0	5.8	203	39	2.16	0.88	197.5	56.8	6.7	6.8	0.74	2.45	1.18	1.12	79
0	²ÌÂ×Çí	FeMale	60	43	104.1534151	GNRI¡Ý98	21.22	133	84	0	0	0	7	0	1	0	1	1	1	0	4.41	220	114	2.3	0.91	239.3	44.2	10.56	9.38	0.52	3.54	1.83	1.5	67
0	ÕÅ±ÌÈØ	FeMale	60	76.9	168.0378838	GNRI¡Ý98	28.4	133	85	0	0	0	2	0	1	0	1	1	0	0	8.66	244	135	2.44	1.18	215.4	54.9	13.38	10.87	1.9	5.34	3.36	1.35	84
0	ÀîÊË·ï	FeMale	74	40	108.1825296	GNRI¡Ý98	25.87	133	94	0	0	0	20	1	1	0	1	0	0	1	6.89	174	133	2.37	1.32	261.6	70.8	8.9	9.87	2.71	2.65	1.15	0.9	92
0	ºÎ¶àÇå	FeMale	76	43.1	113.2820776	GNRI¡Ý98	26	133	69	0	0	0	20	1	1	0	1	0	1	1	6.77	215	105	2.4	0.89	394.1	62.5	11.5	9.26	1.46	4.16	2.58	0.97	76
0	¹¶¿¡Çå	FeMale	69	50.5	123.9756321	GNRI¡Ý98	25.8	133	69	0	0	0	1	0	1	1	1	1	0	0	4.88	180	126	2.4	0.89	552.3	89.4	13.4	12.11	5.2	4.65	2.35	0.77	59
0	ÆÑÇå·Ò	FeMale	60	43.7	118.4453	GNRI¡Ý98	28.4	133	76	0	0	0	20	1	1	0	1	1	1	0	12.33	143	128	2.34	0.71	306.8	63.4	15.89	10.32	1.21	6.21	3.79	1.82	83
0	ÌÆ±ÌÇå	FeMale	74	32.7	85.06689574	GNRI£¼98	19.5	133	66	0	0	0	1	0	1	0	1	1	1	0	13.26	446	76	2.06	0.79	267.1	108.1	15.15	11.91	1.37	3.59	1.66	1.47	183
0	Àî±ÌÇí	FeMale	63	44.3	121.2188837	GNRI¡Ý98	28.9	133	88	0	0	0	7	0	1	0	0	1	0	0	5.15	150	133	2.21	0.89	214.1	37.2	19	11.51	2.05	4.62	2.84	1.12	81
0	»Æ¹ð·¼	FeMale	80	46.3	101.7683596	GNRI¡Ý98	17.6	133	71	0	0	0	1	0	1	0	1	1	0	0	4.56	162	115	2.13	0.89	223.5	46.6	10.7	8.26	0.63	5.06	2.84	1.95	72
0	ÈÎÐ¡Ï¼	FeMale	60	41.1	113.8874307	GNRI¡Ý98	27.69	133	86	0	0	0	3	0	1	0	0	0	1	0	4.79	206	127	2.26	1.34	227.5	41.4	16.11	12.16	1.38	5.99	4.56	1.3	114
0	ºÎÈº·¼	FeMale	77	44.5	103.4926429	GNRI¡Ý98	19.5	133	80	0	0	0	2	1	1	0	0	1	1	1	9.26	416	111	2.45	0.95	368.7	78.3	9.6	9.11	1.46	5.87	4.05	1.25	214
0	µË´º·¼	FeMale	77	43.2	99.73046038	GNRI¡Ý98	18.75	133	75	0	0	0	15	0	1	0	0	1	0	0	9.92	216	142	2.38	0.96	297	65.5	16.6	12.57	6.15	8.48	5.36	1.02	150
0	ÖÜÐãÇí	FeMale	71	40	100.5153571	GNRI¡Ý98	21.5	133	79	0	0	0	23	1	1	0	0	1	0	1	11.45	305	91	2.11	0.85	413.8	227.6	7.5	8.52	0.96	2.58	1.39	0.69	121
0	½ªÖ¾·¼	FeMale	60	42.3	110.9945684	GNRI¡Ý98	24.8	133	102	0	0	0	9	0	1	0	0	0	1	0	8.28	126	116	2.22	0.46	569.9	87.7	15.8	14.75	1.26	4.85	3.29	1.04	90
0	¶Å´ºÄÝ	FeMale	60	47.9	127.1586932	GNRI¡Ý98	29	133	78	0	0	0	10	0	0	1	1	1	1	0	4.75	214	128	2.44	1.04	296.6	57.1	6	6.59	2.34	3.85	2.19	1.21	78
0	¶ÅÎ¬Çí	FeMale	77	45.4	104.5066219	GNRI¡Ý98	19.4	133	71	0	0	1	20	1	1	0	0	1	1	0	5	179	137	2.35	1.13	226.2	55.7	14.24	10.38	1.99	4.65	2.63	1.45	58
0	ÅÓÈÙÇå	FeMale	78	41.6	106.6209714	GNRI¡Ý98	23.4	133	67	0	0	0	20	0	1	1	1	1	1	0	7.3	256	111	2.14	0.7	397	99.5	14.5	9.39	2.44	2.03	0.8	0.69	38
0	ÈÎ¹âÇå	FeMale	78	41.7	116.3013	GNRI¡Ý98	28.89	133	66	0	0	0	25	1	1	1	0	1	0	0	6.76	223	129	2.54	1.13	272.7	87.4	11.2	8.88	1.05	3.57	1.77	1.22	60
0	ÕÅÐË±Ì	FeMale	61	42.3	104.6847	GNRI¡Ý98	22.22	133	75	0	0	0	20	1	1	0	1	1	0	0	7.48	178	109	2.43	1.03	329.6	137.1	10.1	8.79	4.98	5.81	3.49	1.06	92
0	Ã÷¹ð·¼	FeMale	75	38.5	98.28185714	GNRI¡Ý98	21.48	133	72	0	0	0	20	1	0	0	0	0	0	0	5.22	147	128	2.1	1.09	250.3	79.1	6.2	7.22	6.27	4	1.69	1.52	94
0	¶Å½úÈÙ	FeMale	63	51.2	115.5764226	GNRI¡Ý98	20.81	133	73	0	0	0	1	0	1	1	0	0	0	0	5.91	220	139	2.34	1.51	176.6	35.8	18.78	14.22	2.16	8.32	5.24	1.5	92
0	ÀîÓÀ±Ì	FeMale	61	47.1	118.071681	GNRI¡Ý98	25.24	133	85	0	0	0	10	0	1	1	1	1	0	0	6.9	183	122	2.42	1.16	327.3	73	10.9	8.82	1.61	3.64	1.91	1.25	103
0	ÁõÐãÈã	FeMale	66	49.8	122.4533583	GNRI¡Ý98	25.6	133	84	1	1	0	10	0	1	0	0	1	0	0	7.65	325	125	2.51	0.77	227.8	60.8	7.1	7.28	1.23	5.19	3.29	1.42	61
0	ÁÖÐãÓ¢	FeMale	64	42.9	111.0569321	GNRI¡Ý98	24.84	133	73	0	0	0	8	0	1	0	1	1	0	0	7.57	231	109	2.36	1.03	509.4	98.3	9.6	6.92	2.98	7.84	4.96	1.5	547
0	Ê¯±ÌÕä	FeMale	72	44	111.386	GNRI¡Ý98	24.44	133	63	0	0	0	30	1	1	0	0	0	1	0	4.84	155	140	2.35	1.51	305.9	71.8	5.29	6.5	0.79	3.98	2.17	1.62	52
0	´úÎÄÓ¢	FeMale	63	34	92.326	GNRI£¼98	22.4	133	80	0	0	0	10	0	1	1	0	1	0	0	15.48	288	71	2.03	0.83	285.8	181	18.52	9.8	1.79	3.51	1.95	1.05	131
0	¶Å±Ì	FeMale	75	39.8	107.5962909	GNRI¡Ý98	26.02	133	104	0	0	0	30	0	1	0	0	0	0	0	4.72	161	124	2.1	0.96	212	48.7	7.1	9.8	1.22	4.37	2.44	1.18	59
0	¶¡È«Ó¢	FeMale	65	38.7	108.7658094	GNRI¡Ý98	27	133	84	0	0	0	4	0	1	0	0	0	0	0	8.35	150	142	2.43	1.51	171	62.6	12.5	13.68	1.86	5.44	3.58	1.27	67
0	ÁõÏÔÓ¢	FeMale	64	47.4	120.933317	GNRI¡Ý98	26.63	133	120	0	0	0	14	1	1	0	1	1	0	0	9.66	223	135	2.41	1.03	517.3	152	14.2	8.76	2.63	7.12	4.74	1.11	88
0	Íõ¶«Ïã	FeMale	73	47.7	118.5846066	GNRI¡Ý98	25	133	81	0	0	0	10	0	1	0	1	0	1	0	6.31	243	127	2.32	1.02	247.4	58.7	8.1	8.47	1.45	3.43	1.4	1.69	111
0	Ð»Ð¡»Ý	FeMale	78	42.1	105.4123098	GNRI¡Ý98	22.8	133	82	0	0	0	3	1	1	0	1	1	1	0	6.63	133	118	2.48	0.96	220.4	63.5	19.6	12.1	1.21	4.3	2.7	1.19	200
0	ÕÅÐãÇå	FeMale	60	42.8	114.2982299	GNRI¡Ý98	23.87	133	76	0	0	0	12	0	0	1	1	1	1	0	4.65	96	97	2.33	1.19	355.5	141.4	12.56	7.68	1.36	3.48	1.58	1.44	113
0	·ë´ºÐã	FeMale	60	44.2	119.0478426	GNRI¡Ý98	28.5	133	85	0	0	0	10	0	1	0	1	1	1	0	4.96	163	122	2.36	0.97	305.4	53.4	11.5	7.7	3.02	3.34	1.54	1.07	109
0	Ìï±Ì»ª	FeMale	60	49.5	125.8305	GNRI¡Ý98	27.3	133	96	0	0	0	1	0	1	0	0	0	1	0	8.35	233	135	2.38	0.87	557.7	62.5	6.9	10.1	4.65	5.34	2.66	1.08	81
0	´úÎÄÓ¢	FeMale	63	34	92.326	GNRI£¼98	22.4	133	80	0	0	0	10	0	1	1	0	0	0	0	15.48	288	71	2.03	0.83	285.8	181	22.6	9.56	1.79	3.51	1.95	1.05	93
0	Îâ¹úÇí	FeMale	63	43.7	107.2467809	GNRI¡Ý98	22.36	133	78	0	0	0	10	0	1	1	1	1	0	0	7.46	272	138	2.38	1.43	319.3	58	18.6	13.2	1.1	4.24	2.48	1.61	114
0	ºÎÔÆ»ª	FeMale	63	35.2	103.8237589	GNRI¡Ý98	26.77	133	84	0	0	0	30	1	1	0	1	1	1	0	4.15	181	102	2.01	1.3	230.7	51.5	6.6	5.5	1.11	3.81	2.19	1.37	60
0	ÕÂË³¾Õ	FeMale	64	48.5	119.917607	GNRI¡Ý98	15.15	133	94	0	0	0	10	1	1	0	0	1	0	0	6.27	166	130	2.37	1.08	271.3	49.1	6.15	7.1	1.82	4.45	2.2	1.85	50
0	ÂÞÓñÏé	FeMale	64	39.8	99.10059286	GNRI¡Ý98	21	133	81	0	0	0	6	0	1	0	0	0	1	0	5.07	230	120	1.5	1.51	175.7	26.4	7.9	8.55	1.75	3.03	1.41	1.1	102
0	¸ßÐã·¼	FeMale	64	44.9	106.1957226	GNRI¡Ý98	20.8	133	54	0	0	0	8	0	1	1	0	1	1	0	8.13	212	125	2.1	0.86	498	318	17.1	10.16	3.55	5.41	3.43	1.13	50
0	³ÂÁ¼»Û	FeMale	64	45	103.701	GNRI¡Ý98	19.5	133	98	0	0	0	1	0	1	0	0	0	1	0	7.31	297	145	2.31	1.08	279.9	43.1	16	15.43	2.11	5.34	2.93	1.59	114
0	ÕÅÔÂÇå	FeMale	65	45.1	119.6959	GNRI¡Ý98	28	133	92	0	0	0	5	0	1	0	1	1	1	0	6.35	216	157	2.42	1.08	243.4	55	14.96	11.6	2.42	6.96	5.61	1.31	118
0	Ì·Óñ»ª	FeMale	65	39.1	98.14543191	GNRI¡Ý98	21	133	70	0	0	0	20	1	1	0	1	1	1	1	6.65	201	124	2.26	1.08	238.3	55.2	11.2	8.01	0.87	8.08	5.17	1.62	45
0	²ÌÊç·¼	FeMale	65	40.8	110.7912	GNRI¡Ý98	26.6	133	71	0	0	0	1	0	1	0	1	0	0	0	6.81	244	110	2.26	0.86	315.2	78	7	8.12	1.82	5.91	3.99	1.65	74
0	ÀîÖÙ»ª	FeMale	66	42.4	98.1616	GNRI¡Ý98	18.67	133	86	0	0	0	1	0	0	0	0	1	1	0	12.39	346	150	2.4	0.94	113.8	36.4	8.5	10	1.38	4.82	2.92	1.38	105
0	ÌÆ±ÌÕê	FeMale	66	42.7	102.9199226	GNRI¡Ý98	22	133	86	0	0	0	5	1	1	1	1	1	1	0	6	108	112	2.28	1.08	338.3	70.9	7.6	7	0.7	3.8	1.65	1.73	54
0	ÖìÐãÇå	FeMale	66	43	111.2345472	GNRI¡Ý98	24.9	133	76	0	0	0	10	1	1	1	1	1	1	0	9.58	189	111	2.28	1.11	431.6	108.6	21.9	7	4.84	5.87	2.69	1.13	98
0	¶Å±ÌÀ¼	FeMale	66	39.5	91.82129151	GNRI£¼98	17.52	133	75	0	0	0	7	0	1	0	0	1	1	0	6.4	145	129	2.24	0.88	187	42.5	7.54	6	0.86	3.61	1.69	1.36	115
0	ÀîÕý±Ì	FeMale	67	35.6	95.41517966	GNRI£¼98	22	133	72	0	0	0	1	0	1	0	0	0	0	0	8.75	316	121	1.88	0.67	202.4	41.9	5.45	7	0.93	2.85	1.21	0.96	60
0	ÆÑÊØÓñ	FeMale	68	37.3	94.34809416	GNRI£¼98	20.43	133	81	0	0	0	1	0	1	0	0	1	0	0	4.58	114	109	2.19	0.95	331.8	63.8	13.18	11	10.7	5.99	1.25	0.74	98
0	ÕÔÓñ±Ì	FeMale	68	38.5	108.4680094	GNRI¡Ý98	27.1	133	68	0	0	0	20	1	1	0	1	1	0	0	6.34	187	136	2.36	1.27	368.6	71.1	7	10	2.45	5.9	3.65	1.15	89
0	Íõ¾ÕÇå	FeMale	69	43.9	114.680378	GNRI¡Ý98	26.38	133	63	0	0	0	20	0	1	0	1	0	0	0	2.59	82	88	2.42	1.44	579.6	51.2	8.5	8.32	1.31	2.09	0.67	0.72	88
0	»ÆÔÆ»ª	FeMale	69	48.4	114.5056531	GNRI¡Ý98	22.81	133	84	0	1	0	9	0	1	0	0	0	1	0	4.91	181	111	2.6	1.09	276.6	48.4	16.43	8.32	0.58	4.94	1.99	2.05	72
0	µËÈº·¼	FeMale	69	42.7	121.6624429	GNRI¡Ý98	30.4	133	70	0	0	0	3	0	1	1	0	0	1	0	7.95	121	110	2.31	1.7	301.8	74.5	8.83	6.12	4.28	4.81	2.39	1.11	90
0	Íõ±Ì»ª	FeMale	69	43.4	137.753197	GNRI¡Ý98	38.6	133	80	0	0	0	10	0	1	1	0	0	0	0	11.12	197	130	2.36	1.03	308.4	38.4	7.94	8.44	2.17	5.72	3.9	1.38	70
0	µË²ý¾Õ	FeMale	69	38.7	102.1674818	GNRI¡Ý98	23.9	133	62	0	0	0	15	0	1	0	1	1	0	0	6.19	79	79	2.16	1.25	373.2	62.3	4.35	7.23	1.47	4.83	2.66	1.31	59
0	Àî¹ú·Ò	FeMale	70	34.1	95.56982188	GNRI£¼98	23.8	133	81	0	0	0	10	1	1	1	1	0	1	1	6.71	160	109	1.96	1.22	388.7	200.7	13.3	7.24	2.28	4.26	2.27	1.2	74
0	Ôø³¤»ª	FeMale	70	47	117.1905472	GNRI¡Ý98	24.97	133	59	0	0	0	20	0	1	0	1	1	1	0	6.09	120	151	2.42	1.24	281.8	60.5	8.91	8.7	4.04	5.79	3.38	1.02	78
0	Çà¿É»ª	FeMale	70	29.5	83.85103191	GNRI£¼98	21.4	133	77	0	0	0	7	0	1	1	1	1	1	0	12.12	491	92	2.06	0.5	180.3	70.8	10.9	14.1	2.36	3.81	1.88	0.7	106
0	ÂÞÆôÇí	FeMale	70	39.8	104.9191343	GNRI¡Ý98	24.03	133	79	0	0	0	5	1	1	0	0	1	0	0	4.54	257	112	2.34	1.08	224	43	9.6	8.3	0.92	3.76	2.48	0.83	68
0	ÀîÈº·¼	FeMale	70	46.3	123.9847	GNRI¡Ý98	29.3	133	86	0	0	0	1	0	1	0	0	0	1	0	6.57	188	135	2.48	1	271	51.6	5.8	6.71	1.44	4.48	2.53	1.45	64
0	Öì±ÌÓ¢	FeMale	70	44.9	111.7032698	GNRI¡Ý98	23.72	133	78	0	0	0	8	0	1	0	1	1	1	0	5.48	129	103	2.41	1.24	197.7	72.7	2.54	6.06	1.34	4.9	2.84	1.4	79
0	ñãÊ÷Çí	FeMale	71	44.3	110.6412714	GNRI¡Ý98	23.4	133	90	0	0	0	20	1	1	0	1	1	0	0	5.58	215	135	2.32	1.25	324	54.5	6.51	10.55	2.89	4.73	2.73	1.16	105
0	ËÎ´«·Ò	FeMale	71	42.1	112.4671768	GNRI¡Ý98	25.97	133	88	0	0	0	8	1	1	1	0	0	1	0	6.88	197	123	2.25	1.09	310.8	67.4	7.1	7.82	1.19	3.72	1.92	1.28	153
0	ÌÆËØÇå	FeMale	72	43.5	110.9393571	GNRI¡Ý98	24.22	133	92	0	0	0	4	0	1	1	0	1	0	0	11.59	150	103	2.4	1.09	349.6	125.1	16.2	8.83	1.64	3.48	1.67	1.4	62
0	ÕÔ±Ì»ª	FeMale	73	42.1	104.3869	GNRI¡Ý98	22.2	133	61	0	0	0	10	0	1	0	0	0	0	0	5.34	149	130	2.34	1.01	377.4	63.9	6.9	7.85	6.3	5.49	1.1	0.87	111
0	Áº¾Õ¶û	FeMale	73	40.6	110.4934	GNRI¡Ý98	26.7	133	69	0	0	0	10	1	1	1	0	1	0	0	6.07	168	116	2.17	0.97	303.9	72.9	14	10.35	1.46	4.05	2.18	1.17	97
0	ºÎ»ÝÇí	FeMale	75	47.6	110.9084	GNRI¡Ý98	21.3	133	84	0	0	0	16	0	1	1	1	1	1	0	7.28	225	137	2.1	0.97	227.6	61.6	12.8	10.5	3.58	5.72	3.62	1.18	126
0	ÈÎ¹«»ª	FeMale	75	45.4	113.7684571	GNRI¡Ý98	21.22	133	66	0	0	0	15	0	1	1	1	1	1	0	11.51	178	106	2.1	1.15	588	128.8	10.91	7.22	1.38	4.31	2.59	1.17	83
0	ºî´º·¼	FeMale	75	35.7	119.8773	GNRI¡Ý98	35.5	133	88	0	0	0	20	1	0	1	0	1	1	1	8.91	185	129	2.17	1.12	436	94.9	12.7	8.1	4.25	4.69	2.55	0.98	81
0	Ò¦ÓÑÕê	FeMale	75	44.2	111.6838	GNRI¡Ý98	24.44	133	81	0	0	0	1	0	1	0	0	0	1	0	8.37	376	114	2.24	1.03	333.7	76.5	7.83	7.7	2.11	5.45	3.7	1.05	85
0	Àî¹ðÐã	FeMale	77	42.1	101.0509	GNRI¡Ý98	20.44	133	74	0	0	0	20	0	1	0	0	0	1	0	8.68	267	137	1.37	1.16	345.1	57.4	8.4	11.8	2.03	4.63	2.41	1.63	86
0	ÏòÓñ´ä	FeMale	78	42.8	114.7606685	GNRI¡Ý98	27	133	72	0	0	0	1	0	0	0	0	1	1	0	8.1	184	113	2.23	0.91	417.2	75.4	9.1	9.73	2.19	3.85	2.26	0.82	73
0	ÕÔ¹ð·¼	FeMale	78	44.3	105.9700801	GNRI¡Ý98	21	133	77	0	0	0	19	0	1	0	1	0	1	0	10.39	133	130	2.28	0.84	490.5	80.6	3.1	9.4	1.44	4.36	2.03	1.36	89
0	ÈÎ»ªÓ¢	FeMale	79	36.2	102.7689875	GNRI¡Ý98	26	133	75	0	0	0	30	1	1	1	1	0	0	0	4.51	161	93	1.95	0.97	473.8	230.9	3.2	5.66	2.35	5.25	3.31	1.08	52
0	ÂÞÍòÇí	FeMale	70	44.7	115.7047286	GNRI¡Ý98	25.78	133	95	0	0	0	10	0	1	0	0	0	0	0	5.7	190	145	2.28	1.12	261	46.5	12.7	10.7	0.83	5.41	3.72	1.32	90
0	ÑôÇíÁ«	FeMale	60	45.8	124.8452566	GNRI¡Ý98	29.97	133	96	0	0	0	2	0	1	0	0	1	1	0	6.65	212	162	2.13	0.97	285.4	63.1	20.54	13.18	3.31	6.34	4.5	1.03	131
0	Ô¬Çí·Ò	FeMale	68	42.4	125.5314102	GNRI¡Ý98	32.8	133	82	0	0	0	6	0	1	1	1	1	1	0	6.27	274	120	2.21	1.06	333.7	72.7	15.27	9.45	2.46	4.38	2.24	1.05	72
1	¹¢¹â»ª	Male	72	39.01	105.2250204	GNRI¡Ý98	25.39	122	90	1	1	1	3	0	1	0	0	0	0	0	6.41	143	157	2.04	0.89	228.4	70	13.63	13.4	1.12	5.2	3.24	1.48	60
1	ºÎÒ×¾ù	Male	79	38.9	109.2451769	GNRI¡Ý98	27.7	119	68	1	1	0	4	0	1	1	0	0	0	1	12.1	386	143	2.03	0.92	336.5	72.9	11.2	15.08	1.28	3.89	2.15	1.35	111
1	ÔÀÆôÀ¤	Male	64	40	94.84461538	GNRI£¼98	19	134	95	0	0	0	5	0	1	0	0	1	0	0	4.56	109	138	2.21	0.87	235.5	63.4	16.11	11.8	1.13	5.08	2.64	1.95	103
1	ºÎ¿¡½Ü	Male	60	40.2	113.7066189	GNRI¡Ý98	29	133	88	0	0	0	16	1	1	0	0	1	1	0	8.9	261	149	2.1	0.92	313.8	90.1	6.2	8.6	1.5	4.62	2.28	1.82	76
1	ÏÊË¼¸¶	Male	79	34.8	91.2187748	GNRI£¼98	21.25	101	75	1	0	0	8	1	1	0	1	1	1	0	6.15	190	119	2.16	0.99	281.3	75.2	20.68	15.45	1.56	3.87	2.41	1	74
1	»ÆÐ¢Ê÷	Male	71	37.5	97.70363546	GNRI£¼98	22.6	131	73	1	0	0	16	1	1	0	0	1	1	1	9.18	283	124	1.98	1.12	345.1	102.1	9.5	14.3	2.18	4.96	2.89	1.41	85
1	ÕÔÒåÊÙ	Male	80	41.3	95.9844218	GNRI£¼98	18.59	162	78	1	1	1	12	0	1	0	0	1	1	1	28.74	541	87	2.01	1.12	317.3	77.3	13.7	12.08	2.29	2.22	0.9	0.55	107
1	ÔøÐË¹ú	Male	77	40.8	102.8138087	GNRI¡Ý98	22.66	127	64	1	1	0	14	1	1	1	1	0	1	0	5.1	220	113	2.1	0.92	504.7	133.4	12.9	14.5	3.68	4.95	2.62	0.96	75
1	ºú²ÅÃ¯	Male	82	40	103.8130612	GNRI¡Ý98	23.8	141	77	0	0	0	20	1	1	0	0	0	1	0	9.7	304	111	2.12	0.75	272.9	101.4	9	7.9	1.29	3.6	2.12	0.99	151
1	ÖÜÃ÷ÔÆ	Male	81	39.8	102.1368479	GNRI¡Ý98	23	134	77	1	1	0	20	0	0	0	1	1	1	0	5.87	183	122	1.97	1.12	339.4	104	9.2	8.4	3.52	5.7	3.51	1.11	94
1	Åí¶¨ÈÙ	Male	80	39.9	105.9599372	GNRI¡Ý98	25	125	67	1	0	0	23	1	1	0	1	1	1	0	4.77	139	136	2.1	0.98	196.7	102.5	10.7	9.1	2.4	3.76	2.06	1.21	132
1	Íõ½ø	Male	70	38.7	97.6011595	GNRI£¼98	21.55	109	71	1	0	0	5	0	1	0	0	0	0	0	4.39	159	141	2.1	1.1	331.1	68.5	8.2	9.5	2.29	2.88	1.42	1.05	103
1	Îâ°îÊ÷	Male	66	40.5	109.0722966	GNRI¡Ý98	26.3	154	79	1	1	0	13	1	1	0	0	1	1	0	7.7	184	156	2.03	0.9	343.3	68.4	9.2	10.26	4.12	5.48	3.68	1.01	70
1	»Æ¼ÊÆ½	Male	73	41.5	106.8295	GNRI¡Ý98	24	187	80	0	0	0	30	1	1	1	0	1	1	0	8.47	175	143	2.43	1.21	456.8	83.1	13	12.5	6.19	5.31	2.58	0.85	90
1	·ëÈðÆæ	Male	60	30.1	97.5252197	GNRI£¼98	28.4	148	72	1	0	1	12	1	1	1	0	0	1	0	5.88	110	131	2.01	1.12	478.9	136.5	5.2	10.29	2.55	6.2	3.63	0.8	90
1	ÍõµÂ»ª	Male	63	39.6	86.19705306	GNRI£¼98	14.69	126	75	1	0	0	10	0	1	1	1	1	1	0	4.92	299	119	1.99	1.01	309.2	67.2	14.43	14.64	1.79	3.24	1.61	0.79	233
1	ÁõÎÄÐÂ	Male	65	40.7	94.60383846	GNRI£¼98	18.3	114	71	1	0	1	12	0	1	0	0	0	1	0	5.46	223	138	2.18	1.12	317.2	64.7	18.75	9.76	1.87	3.99	2.39	0.9	108
1	Âí¾ü	Male	65	41	92.40238346	GNRI£¼98	16.9	127	77	1	0	0	13	0	1	0	0	0	1	0	9.53	254	129	2.13	0.75	325.5	58	16.6	11.72	0.66	4.88	2.76	2.02	119
1	Ò×ÊÀº£	Male	69	38	96.75016327	GNRI£¼98	21.67	143	72	1	1	0	7	1	1	1	1	1	1	1	9.75	96	142	2.1	0.86	449.1	128.8	9.1	10.1	1.37	5.1	3.39	1.16	142
1	ÁõÓîÎÄ	Male	73	36.5	97.75370446	GNRI£¼98	23.39	96	63	0	0	0	19	1	1	0	0	1	1	0	7.53	187	146	2.1	0.4	319.7	72.5	8.6	9.73	7.87	5.11	2.17	0.65	95
1	ÁúÌìÈó	Male	73	35	89.62504785	GNRI£¼98	20.08	138	80	1	0	0	14	1	0	0	1	0	0	0	3.45	74	116	2.14	0.98	259.3	63.1	10.68	7.1	0.94	3.24	1.24	1.72	65
1	·ëÁ¼´º	Male	73	31.1	87.02286063	GNRI£¼98	21.97	164	93	0	0	0	12	0	1	0	1	0	1	0	5.91	91	129	2.16	1.09	193.6	57	12	13.62	1.07	2.89	1.36	0.95	57
1	¶ÅÄÜÈÊ	Male	74	22.1	73.75587959	GNRI£¼98	22	160	80	0	0	0	12	1	1	1	1	1	1	0	3.47	199	114	1.67	0.56	203.9	119.3	6	10.75	1.07	4.36	2.71	0.99	79
1	ÁÖº£Èª	Male	79	38	93.278	GNRI£¼98	19.56	131	72	0	1	0	5	0	1	0	0	0	0	0	10.9	233	133	1.98	0.71	196.1	64.6	13.98	14.06	1.38	3.07	0.99	1.25	117
1	·¶ÅàÇ¿	Male	82	41.1	112.2591245	GNRI¡Ý98	27.55	148	70	0	0	0	9	0	1	0	0	0	1	0	6.29	236	142	2.03	1.28	401.8	47.7	7.7	8.77	3.19	4.87	3.03	1.05	65
1	Íõ¸ßÔ¶	Male	82	40.1	104.2360186	GNRI¡Ý98	24	134	74	1	1	0	21	1	0	1	1	1	0	0	4.09	95	135	2.01	1.07	367.7	110	9.7	9.77	1.39	3.45	1.61	1.35	80
1	ÕÔÐË»ª	FeMale	74	38.7	109.9416432	GNRI¡Ý98	27.6	151	80	0	0	0	5	0	0	0	1	1	0	0	6.38	169	133	1.99	1.09	305.9	65.3	9.8	9.94	2.44	4.95	2.64	1.52	54
1	ÂÞÈóÕä	FeMale	75	40.2	108.7249875	GNRI¡Ý98	25.97	124	94	0	0	1	10	0	1	0	0	0	0	0	7.73	271	148	2.16	0.94	189.2	49.4	10.9	9.32	4.38	5.12	3.25	1.18	90
1	¶ÅÕä¹ó	FeMale	70	40.3	105.332787	GNRI¡Ý98	24.12	125	75	0	0	0	10	1	1	1	1	1	1	0	4.69	330	122	2.1	1.25	233.9	57.9	19.35	11.34	0.97	5.05	3.18	1.52	66
1	ºúÓñ»Û	FeMale	62	40.2	93.36672857	GNRI£¼98	17.58	146	66	0	0	0	10	1	1	1	0	0	0	0	12.24	230	105	2.04	1.2	302.4	56.9	21.8	11.5	1.19	4.89	3.54	0.9	77
1	Àî¹úÇí	FeMale	63	39.9	99.53751509	GNRI¡Ý98	21.2	151	70	0	0	0	12	0	1	1	1	1	0	1	13.8	340	127	2.01	1.07	351.7	81.2	6.3	11.56	3.74	7.35	5.03	1.33	69
1	Ã÷Ë¼Õä	FeMale	73	38.7	102.3028714	GNRI¡Ý98	23.4	124	66	0	0	0	10	0	1	0	1	1	0	0	5.57	275	97	2.07	1.16	231.8	56.1	5.6	10.2	0.84	3.4	1.77	1.34	55
1	¶Å»ª·¼	FeMale	84	42.1	118.5351143	GNRI¡Ý98	29.3	162	88	0	0	0	15	0	1	1	1	1	1	0	6.8	191	145	2.1	1.26	309.7	69.1	6.7	11.15	1.38	6.63	4.1	1.83	96
1	¹ùÃ÷Ó¢	FeMale	74	42.4	105.960627	GNRI¡Ý98	22.6	142	76	0	0	0	15	0	1	0	0	0	1	1	2.93	139	135	2.35	1.3	143.8	65.4	14.7	10.39	0.89	5.88	2.34	2.54	58
1	ÁõÃ÷Ó¢	FeMale	81	38	122.4241053	GNRI¡Ý98	35.1	158	62	0	0	0	20	0	1	0	1	0	0	0	8.61	173	121	2.36	1.32	335.9	83.2	10.1	12.7	2.63	4.47	2.64	0.97	33
1	Ñî±¾Èó	FeMale	73	39.2	106.4215344	GNRI¡Ý98	25.5	137	74	0	0	0	13	1	1	0	0	1	1	0	61	165	134	2.2	1.07	312	72.8	7.58	10.72	4.26	4.11	2	1.39	51
1	Ð»Ã÷Çí	FeMale	69	39.8	105.1148971	GNRI¡Ý98	24.5	119	66	0	0	0	6	0	1	0	0	0	0	0	4.89	160	120	2.24	0.6	478.3	75.1	6.1	9.4	2.55	4.75	2.96	1.07	113
1	Ë¹»áÓ¢	FeMale	60	46.1	115.6408508	GNRI¡Ý98	25.1	122	73	0	0	0	2	0	0	0	0	0	0	0	5.54	110	154	2.2	1.07	142.8	49.8	4.6	5.16	2.02	5.95	2.8	1.8	61
1	ÕÔÐ¢ÏÍ	FeMale	80	39.5	96.58153774	GNRI£¼98	19.9	135	79	0	0	0	6	0	1	0	0	1	1	0	5.85	212	133	2.21	1.19	224.3	62.9	11.92	14.45	1.22	4.55	2.52	1.61	98
1	ºÎÓ³Çå	FeMale	81	39.1	97.25819787	GNRI£¼98	21	117	83	0	0	0	30	1	1	1	1	1	1	0	4.42	135	102	2.1	1.34	318.8	83	10.8	10.31	1.29	7.66	4.58	1.77	75
1	ÈÎÔÆ±Ì	FeMale	67	35.8	97.66790213	GNRI£¼98	23.78	136	60	0	0	0	12	0	1	1	0	0	0	0	4.82	150	134	2.03	1.07	207.7	36.5	13.1	13.11	1.45	6.23	4.04	1.38	60
1	Ò×½ð»ª	FeMale	76	44.9	114.0636472	GNRI¡Ý98	25	120	50	0	0	0	30	1	0	1	0	1	1	0	9.41	224	126	2.37	1.05	312.6	83.2	6.69	8.7	2.93	5.69	2.52	1.6	92
1	µËÉÙÈº	FeMale	60	30.5	85.0295	GNRI£¼98	21.1	128	87	0	0	0	9	1	1	1	0	1	1	0	8.61	290	120	2.07	0.69	108.8	77.5	13.95	8.8	1.38	2.32	0.96	0.71	188
1	½ªÓñÕä	FeMale	64	40.1	97.85996383	GNRI£¼98	20.45	118	82	0	0	0	12	1	1	0	0	0	1	0	7.89	230	126	2.13	1.14	246.4	46.7	12.2	8.6	1.34	4.83	2.52	1.82	91
1	Óà¹ð·¼	FeMale	74	40.1	97.08154151	GNRI£¼98	19.8	134	73	0	0	0	20	0	1	0	0	1	0	0	6.43	280	115	2.23	1.07	272.5	63	7.5	9.7	2.34	4.37	2.69	0.75	79
1	ÖÜÏ×´º	FeMale	75	34.8	97.6872	GNRI£¼98	24.4	137	68	0	0	0	28	1	0	1	1	1	1	1	8.74	183	119	2.25	1.03	320.3	78.2	14.86	9.4	2.44	4.12	1.98	1.15	105
1	ÎºÇíÀ¼	FeMale	67	40.1	110.8504094	GNRI¡Ý98	27	134	87	0	0	0	5	0	1	0	1	1	0	0	7.67	203	140	2.22	0.58	380.1	52.4	12.2	12.03	8.01	9.72	5.77	0.98	123
1	³ÂÐã·Ò	FeMale	60	45.2	106.4916686	GNRI¡Ý98	10.6	149	93	0	0	0	6	0	1	1	0	1	0	0	5.85	203	123	2.33	1.09	395.4	94.6	10.8	9.3	2.28	6.09	4.04	1.16	73
1	ÍõÊõ»ª	FeMale	64	38.9	97.38817143	GNRI£¼98	20.7	95	76	0	0	0	5	1	1	0	1	0	0	0	7.51	211	140	2.1	0.81	136	36.8	10	13.52	2.28	6.97	3.96	2.5	103
1	Ä²Ê÷»ª	FeMale	65	38.7	118.184466	GNRI¡Ý98	32.4	150	81	0	0	0	10	0	1	1	0	0	1	0	3.68	176	100	2.11	1.06	193.7	52.3	5.9	9.8	2.1	3.47	1.7	1.05	64
1	ºÎËØÇí	FeMale	73	42.8	104.7455934	GNRI¡Ý98	21.9	106	67	0	0	0	13	1	0	0	1	1	1	0	8.18	232	121	2.27	1.03	206	61.6	6	8.04	0.5	4.89	2.75	2.14	101
1	²ÌÓÀÕä	FeMale	60	33.5	87.4115	GNRI£¼98	20	183	108	0	0	0	12	0	1	1	1	0	0	0	6.48	252	120	1.98	1.06	358.9	53.7	6.9	14.41	7.68	12.13	4.16	1.93	132
1	½¯¹úÇå	FeMale	73	40	107.8611583	GNRI¡Ý98	25.6	121	71	0	0	0	20	1	0	1	1	1	1	0	7.27	261	134	2.2	1.12	214.6	65.6	10.76	9.8	2.1	4.01	2.03	1.54	57
1	ÕÔ¸£Õä	FeMale	72	45.7	111.4153	GNRI¡Ý98	23.1	121	56	0	0	0	15	0	1	0	1	1	1	0	8.34	212	117	2.26	1.23	326.7	52.2	8.2	8.9	1.31	5.33	2.24	1.96	69
1	Åí¸ßÐã	FeMale	82	40.3	111.1482094	GNRI¡Ý98	27	140	85	0	0	0	15	1	1	0	0	0	0	0	5.95	135	132	2.1	1.23	248.2	79.1	11.4	9.24	9.97	5.99	3.26	1.22	74
1	ÔøÓñÇå	FeMale	70	40.2	107.6058916	GNRI¡Ý98	25.3	136	72	0	0	0	14	1	0	0	0	1	1	0	4.85	125	128	2.1	0.81	231.8	45.7	7.23	10.5	0.86	6.67	2.68	2.85	76
1	ÀîÓÀºì	FeMale	67	38.6	96.34828136	GNRI£¼98	20.2	168	98	0	0	0	10	1	0	0	1	1	1	0	5.31	226	122	2.24	0.76	216	52.8	5.6	10.5	0.31	3.87	1.26	2.36	53
1	ÂÞÊéÇí	FeMale	73	37.8	114.6642	GNRI¡Ý98	31.1	112	73	0	0	0	10	0	1	1	0	0	1	0	9.67	187	130	2.09	1.46	353.3	128.8	3.85	9.28	3.12	6.15	3.5	2.01	77
1	ÒüÊç»ª	FeMale	74	47.7	117.7431423	GNRI¡Ý98	24.99	160	85	0	0	0	22	1	1	1	0	1	1	0	6.61	311	100	2.19	1.21	346	79.2	13.4	10.34	1.57	7.09	4.62	1.66	70
1	ÀîÜ½ÈØ	FeMale	60	42.1	93.8464941	GNRI£¼98	16.43	143	79	0	0	1	24	1	1	0	1	1	0	0	4.78	224	117	2.2	0.97	346.5	66.8	7.6	9.7	0.92	3.4	1.16	1.41	77
1	²ÌÓñÃ·	FeMale	60	33.4	97.2706	GNRI£¼98	25.3	118	75	0	0	0	8	0	0	0	0	1	1	0	5.84	207	129	2.27	1.21	264.5	53.3	4.31	6.42	1.31	4.22	2.66	1.1	92
1	ÕÅ½ðÈØ	FeMale	61	40.1	96.99539635	GNRI£¼98	19.7	135	81	0	0	0	3	1	1	0	1	0	1	0	10	287	153	2.2	0.73	553.1	75.4	12.84	8.99	5	5.46	2.36	0.9	106
1	ÁõËØ±Ì	FeMale	62	41.1	102.8979	GNRI¡Ý98	22.2	161	83	0	0	1	20	0	1	1	0	1	0	0	5.62	191	128	2.32	1.06	215.2	47.8	15	10.75	1.21	5.76	3.02	1.96	85
1	Ô¬ËØÀ¼	FeMale	62	46.6	116.5949472	GNRI¡Ý98	25	121	75	0	0	0	9	0	0	0	0	0	1	0	5.47	196	136	2.31	0.88	316.5	49.6	11.5	9.12	1.59	4.28	2.57	1.02	189
1	Ò¦Ã¯¾ù	FeMale	62	43.1	111.7139	GNRI¡Ý98	25.33	142	98	0	0	0	6	0	1	0	0	1	0	0	5.01	227	115	2.1	0.9	289.2	46.8	9.2	8.42	1.14	2.67	1.23	1.08	57
1	ÌÆÇí·¼	FeMale	63	40.1	97.61799091	GNRI£¼98	20.4	167	88	0	0	0	1	0	1	0	0	0	0	0	5.29	147	141	2.1	1.1	238.6	26.9	12	11.52	0.6	3.01	1.49	1.28	109
1	Ö£¹úÕä	FeMale	63	42.1	108.3438343	GNRI¡Ý98	24.03	148	89	0	0	0	2	0	1	0	0	0	0	0	7.12	114	126	2.3	1.13	193.5	44.3	8.8	9.33	1.51	4.58	2.66	0.97	114
1	ÍõÌì±Ì	FeMale	64	43.1	104.3866143	GNRI¡Ý98	21.09	126	76	0	0	0	10	0	1	0	0	1	0	0	4.56	97	122	2.1	0.98	305.9	45.1	12.2	11.97	3.94	4.95	2.5	1.02	112
1	Ô¬Ðã»ª	FeMale	64	40.5	108.3459747	GNRI¡Ý98	25.88	116	74	0	0	0	3	0	1	0	1	1	0	0	7.96	115	118	2.09	1.32	299.9	57.8	14.93	9.44	5.66	4.02	1.72	0.62	198
1	À¼Ã¯»ª	FeMale	64	40	97.68126866	GNRI£¼98	20.1	115	91	0	0	0	16	1	1	0	1	0	0	0	4.94	154	115	2.12	1.12	269.1	55.3	11.6	7.8	0.76	2.91	1.48	1.12	71
1	ÆÑ½¨Çí	FeMale	65	43.8	103.6062866	GNRI¡Ý98	19	130	81	0	0	0	19	1	1	0	0	0	1	0	7.27	253	141	2.21	1.3	249	79.9	6.7	8.97	1.31	3.68	1.23	1.08	100
1	ºÎÐËÈº	FeMale	65	28.1	84.1924625	GNRI£¼98	22.5	125	68	0	0	1	10	1	1	1	0	0	1	0	14.21	360	96	1.91	0.73	154.5	73.6	16.6	15.82	1.42	2.35	1.15	0.52	109
1	ÖìÏþÓ¢	FeMale	65	51.9	127.549851	GNRI¡Ý98	26.75	136	80	0	0	0	10	0	1	0	0	0	1	0	5.84	205	156	2.12	1.21	227.1	65.5	6	7.17	1.13	4.07	1.66	1.7	80
1	ÍôÈ«Õä	FeMale	65	41.5	103.4935	GNRI¡Ý98	22.2	130	73	0	0	0	19	1	1	0	1	0	1	0	4.19	89	132	2.09	0.98	177.2	48.8	13.2	10.48	2.9	4.89	2.38	1.32	96
1	³ÂÖÐÓñ	FeMale	66	38.3	109.3378873	GNRI¡Ý98	27.4	153	94	0	0	0	30	1	1	0	1	1	1	0	6.52	158	129	2.1	0.81	231.8	63.5	14	11.54	1.28	2.85	1.62	0.95	94
1	ÕÅ¾ý	FeMale	66	40.7	113.9783	GNRI¡Ý98	28.4	168	84	0	0	0	20	1	1	0	1	1	1	0	7.94	216	149	2.2	0.98	332.3	53.1	15.14	12.21	4.67	5.04	2.91	0.84	149
1	Ñî¿ªÃ÷	FeMale	67	43.2	117.4332906	GNRI¡Ý98	28.1	155	84	0	0	0	6	0	1	0	0	0	0	0	4.72	83	122	2.2	0.92	229.9	61.2	8.1	8.43	1.77	2.75	0.95	1.35	89
1	ÓàÀ¼Ó¢	FeMale	67	42	125.2508906	GNRI¡Ý98	33.3	155	77	0	0	0	5	0	1	0	0	0	1	0	4.68	195	123	2.22	1.12	377.6	54.4	7.56	8.97	1.52	7.18	5.5	1.22	69
1	ÎâÃ÷±Ì	FeMale	67	43.7	110.9554004	GNRI¡Ý98	24.3	154	93	0	0	0	7	0	0	0	1	1	0	0	6.35	123	146	2.33	1.09	316.9	58.7	7.9	7.35	2.55	4.43	2.69	0.91	105
1	ÖÜ¹úÇå	FeMale	67	40.2	96.38334745	GNRI£¼98	19.23	129	70	0	0	0	25	1	1	0	0	0	0	0	11.53	166	121	2.18	1.3	233.3	50	31.8	10.62	4.1	4.52	2.66	1	106
1	Ö£·ïÇí	FeMale	69	41.2	107.4829702	GNRI¡Ý98	24.73	133	85	0	0	0	20	0	1	1	0	1	0	0	7.37	119	137	2.19	1.43	392.5	59.1	10.6	8.7	3.36	3.59	1.49	0.77	59
1	Îº³ÐÓñ	FeMale	69	41.6	106.6209714	GNRI¡Ý98	23.9	139	75	0	0	0	12	1	1	0	1	1	1	0	5.88	254	96	2.09	1.18	233.3	66.1	9.6	9.9	1.94	4.36	2.57	1.13	97
1	ÍõÊ÷±Ì	FeMale	69	40.1	130.5989	GNRI¡Ý98	37.7	134	77	0	0	0	10	0	1	0	0	0	0	0	7.96	127	133	2.15	1.22	391.5	73.4	7.8	8.31	1.23	7.17	4.15	2.1	81
1	Ô¬Í¢·Ò	FeMale	69	42.1	100.4529377	GNRI¡Ý98	19.97	113	60	0	0	0	10	0	1	0	1	1	1	0	7.09	145	120	2.11	1.12	293.7	52.7	10.2	11.89	0.92	6.35	3.45	2.16	68
1	ÁúÐãÇí	FeMale	70	41.2	100.6864226	GNRI¡Ý98	22.9	109	83	0	0	0	1	0	1	1	0	0	1	0	11.51	185	155	2.3	1.62	492.3	119.6	26.25	13.96	4.01	4.84	2.88	0.9	118
1	ÁúÌÚÓ¢	FeMale	70	40.1	97.68568571	GNRI£¼98	19.92	138	69	0	0	0	10	1	1	0	1	1	1	0	6.38	122	99	2.1	1.18	409.7	72.9	13.7	11.45	1.11	4.33	2.54	1.19	59
1	ºÎÐãÇí	FeMale	70	34.8	113.6255004	GNRI¡Ý98	32.8	148	92	0	0	0	9	0	1	0	1	1	0	0	9.17	501	101	2.08	0.91	237.1	70.9	10.8	9.54	2.07	4.1	2.49	0.86	108
1	¶ÅÒæ·¼	FeMale	70	40.4	103.2554233	GNRI¡Ý98	22.5	120	81	0	0	0	13	0	1	0	0	0	1	0	5.72	158	124	2.2	1	132.9	56.1	20.2	13.03	3.24	5.11	2.51	0.94	89
1	ÎâÊç·¼	FeMale	70	40	97.924	GNRI£¼98	20.4	97	69	1	0	1	12	1	1	1	1	1	1	0	5.86	186	104	2.41	1.07	274	86.5	15	8.47	1.59	4.51	2.18	1.54	86
1	·üËØ·Ò	FeMale	70	39.6	97.86365373	GNRI£¼98	20.5	140	77	0	0	0	22	1	1	1	0	1	1	0	7.91	264	108	2.22	1.18	419	88.9	16.2	8.8	1.27	4.83	2.82	1.38	117
1	»Æ¹úÓ¢	FeMale	70	42.8	118.2116121	GNRI¡Ý98	29.4	90	62	0	0	0	18	1	1	1	1	1	1	0	10.4	345	97	2.33	1.13	480.1	59.7	10.7	10.99	2.56	3.73	2.05	0.88	92
1	³ÂÏÍÓ¢	FeMale	71	46.3	112.695262	GNRI¡Ý98	23	165	108	0	0	0	20	1	1	1	1	1	0	0	7.13	139	132	2.21	1.36	275	122.3	10.3	7.07	4.98	3.38	1.42	1.15	35
1	ÕÔÔªÃ÷	FeMale	71	44.3	119.2291234	GNRI¡Ý98	28	149	97	0	0	1	13	1	0	0	1	1	1	0	7.43	180	145	2.28	1.05	185.4	50.7	8.78	8.25	0.64	2.22	0.82	1.2	100
1	·ëÓñÕä	FeMale	71	39.6	112.3404	GNRI¡Ý98	28	145	84	0	0	0	20	1	1	1	1	1	0	0	18.42	422	130	2.21	1.16	368.7	74.8	23.7	12.71	2.64	4.88	3.1	0.89	114
1	Âí·üÇí	FeMale	71	47.5	116.2184091	GNRI¡Ý98	24.49	153	86	0	0	0	12	0	1	1	1	0	1	0	7.02	80	118	2.22	1.19	436.9	45.6	9.39	10.94	3.98	6.43	3.53	1.21	81
1	³ÂÐãÈÙ	FeMale	72	45.5	107.6577031	GNRI¡Ý98	21.21	141	81	0	0	0	20	1	1	0	0	0	1	0	5.13	97	119	2.48	1.16	331.5	78.3	7.9	7.21	0.97	3.95	1.59	1.28	121
1	ÌÆËØÇí	FeMale	73	39.3	105.9040636	GNRI¡Ý98	25.5	123	86	0	0	0	10	1	1	0	1	1	1	0	4.32	228	107	2.24	0.9	228.7	68.1	9	8.1	2.36	7.23	5.66	1.05	55
1	³ÂËØÇí	FeMale	73	42.1	101.2397302	GNRI¡Ý98	20.4	153	89	0	0	0	20	1	1	1	1	0	1	0	5.94	175	105	2.27	1.14	244.1	69.9	8.1	9.5	0.87	5.57	2.86	2.06	62
1	ÑîÃ÷Õä	FeMale	74	43.1	108.8544714	GNRI¡Ý98	23.4	168	96	0	0	0	10	0	1	1	0	1	1	0	5.99	273	124	2.05	1.1	133.2	74.6	25.56	16.3	3.26	4.06	2.31	0.95	126
1	ÖìÓÑ½Ü	FeMale	74	42.1	108.5730004	GNRI¡Ý98	24.35	151	82	0	0	0	20	1	0	1	0	1	1	0	4.99	142	129	2.21	1.17	318.5	71.8	7.6	6.75	1.02	4.13	2.06	1.39	98
1	Íõ½Ý	FeMale	74	42.1	107.6222448	GNRI¡Ý98	24.11	128	76	0	0	0	1	1	1	0	0	0	0	0	8.08	191	150	2.43	1.36	343	69.9	5.4	7.8	1.09	3.42	1.65	1.45	122
1	ÕÅÐã·Ò	FeMale	75	41.2	107.7739255	GNRI¡Ý98	24.77	172	79	0	0	0	20	1	1	0	1	1	1	0	7.15	188	123	2.19	0.96	182.5	47.6	8.36	9.22	1.56	2.82	1.4	0.82	97
1	ÔÀËØ·¼	FeMale	75	45.2	108.7612942	GNRI¡Ý98	22	136	67	0	0	0	10	0	0	0	1	1	1	0	7.19	214	120	2.53	1.09	533.6	62.5	3.34	10.1	1.16	4.75	2.7	1.62	93
1	Àî±Ì·¼	FeMale	75	41.3	104.8637	GNRI¡Ý98	23.1	141	81	0	0	0	11	0	1	0	1	1	0	0	11.04	245	132	2.05	0.51	253.4	40.5	10.1	14.07	2.64	7.48	4.33	1.96	102
1	ÕÅ´ïÓñ	FeMale	75	40.5	97.93831743	GNRI£¼98	20.13	136	83	0	0	0	13	1	1	0	1	1	1	1	4.41	108	114	2.3	1.1	244.8	56.3	6.7	11.23	0.93	4.88	2.28	2	110
1	³Â¹ð·¼	FeMale	75	40.1	97.27266518	GNRI£¼98	19.7	108	76	0	0	0	1	0	1	0	1	0	1	0	6.39	167	128	2.27	1.1	242.5	59.6	8.22	14.39	1.38	4.11	2.01	1.47	75
1	¶ÅÓñÕä	FeMale	75	40.1	97.10800314	GNRI£¼98	20.12	126	83	0	0	0	5	0	1	0	1	1	0	0	5.13	198	130	2.54	1.57	217.3	58.9	9.3	10.16	1.64	5.26	3.01	1.65	116
1	Ò×Çí·¼	FeMale	76	34.5	97.00446226	GNRI£¼98	25.78	150	68	0	0	0	6	0	1	0	1	0	1	0	3.52	221	99	2.15	1.38	127.2	44.2	9.9	9.99	0.48	4.34	2.65	1.38	64
1	½¯½£îÚ	FeMale	76	37.8	97.2244834	GNRI£¼98	21.85	148	80	0	0	0	13	0	0	0	0	1	1	0	6.01	152	121	2.43	0.86	366.8	53	6.56	7.76	2.39	4.18	2.66	0.92	81
1	ºÎ»ªÓ¢	FeMale	77	41.7	103.0466571	GNRI¡Ý98	21	154	79	0	0	0	20	1	0	1	1	1	1	0	6.68	148	96	2.38	1.06	416.5	124.1	7.2	7.99	1.57	4.63	2.57	1.43	60
1	¶Å´ä»ª	FeMale	77	39.8	96.7922	GNRI£¼98	20	143	68	0	0	0	12	0	1	1	0	1	1	0	5.83	186	121	2.34	0.91	253.4	54.3	10.3	14.27	1.97	4.43	2.56	1.1	108
1	ÀîµÂÓ¢	FeMale	77	41.2	96.8361617	GNRI£¼98	19	122	65	0	0	0	10	0	1	0	1	1	0	0	5.35	228	138	2.48	1	504.7	90.2	4.6	14.17	1.79	5.78	3.58	1.7	117
1	ÖÜÅà·Ò	FeMale	78	39.7	97.4773	GNRI£¼98	20.4	134	83	0	0	0	8	0	1	0	0	0	1	0	7.86	167	125	2.07	1.06	151.4	38.6	15.47	12.1	1.36	4.39	2.15	1.54	95
1	Ñî³¯Ó¢	FeMale	78	41.1	107.9019	GNRI¡Ý98	24.9	149	109	0	0	0	10	0	1	1	0	1	1	0	7.27	211	120	2.32	1.01	400.2	82	13.3	13.67	4.71	6.55	3.74	1.17	89
1	Íõ×ÓÀ¼	FeMale	78	39	95.66936066	GNRI£¼98	20.09	124	89	0	1	0	1	0	1	1	0	1	1	0	4.35	162	134	2.21	0.92	178.2	52	13	10.27	2.01	4.22	2.26	1.24	96
1	ÂÞ±Ì·¼	FeMale	79	41.1	106.4036522	GNRI¡Ý98	24.3	109	56	0	0	0	30	1	1	0	0	0	1	0	8.14	183	124	1.98	1.06	280.1	98	10.4	10.23	1.17	5.08	2.89	1.64	123
1	ÅËÐ¡ÅÖ	FeMale	80	38.2	92.3248	GNRI£¼98	18.9	157	80	0	0	0	2	0	1	0	1	1	1	1	7.56	444	133	2.32	0.98	331.9	55.2	7.8	7.62	1.36	5.33	3.76	0.95	103
1	Ä¸¾°Ã¯	FeMale	80	39.5	105.5195	GNRI¡Ý98	24.89	134	69	0	0	0	20	0	0	1	1	1	0	0	7.85	383	77	2.19	1.02	257.7	65.6	7	8.1	2.42	4.79	2.93	1	88
1	ÖÓÖ¾¾ù	FeMale	81	41	117.9126364	GNRI¡Ý98	30.6	149	89	0	0	0	3	0	0	0	1	1	1	0	9.49	255	146	2.74	1.17	552.6	73.2	13.67	11.79	2.36	5.37	3.17	1.32	104
1	ÀîËØ·¼	FeMale	81	37.9	97.38845714	GNRI£¼98	21.5	151	74	0	0	0	20	0	1	1	1	1	1	1	4.7	152	113	1.98	1.06	276	58.9	12.8	8.31	1.36	4.19	2.39	1.24	79
1	Îº¹â±Ì	FeMale	82	42.1	112.7269	GNRI¡Ý98	26.7	128	95	0	0	0	1	0	1	0	0	1	0	0	10.33	255	155	2.21	1.34	442.7	60.1	28.55	17.3	2.4	5.46	3.47	1.05	76
1	ÓÎÏÈÈØ	FeMale	82	41.2	104.1637643	GNRI¡Ý98	22.5	121	74	0	0	0	20	1	1	0	0	1	1	0	6.18	124	141	2.11	1.13	381.8	86.8	17.8	12.98	1.09	4.14	2.3	1.41	56
1	ÂíÔÙÇå	FeMale	68	40.2	107.5149429	GNRI¡Ý98	25	118	58	0	0	0	10	0	1	0	0	1	1	0	7.75	185	127	2.1	1.23	175.8	53.8	12.7	10.1	0.89	4.65	2.37	1.94	70
1	ÂÞÃ÷ÏÄ	FeMale	74	41.2	112.2780977	GNRI¡Ý98	26.98	136	87	0	0	0	40	1	1	1	0	0	1	0	7.22	271	136	2.1	1.48	415.1	92	9	11.3	2.95	5.4	3.52	0.97	100
1	Çü±Ì¾ý	FeMale	76	36.5	97.01452317	GNRI£¼98	22.6	103	73	0	0	0	4	0	1	0	1	1	0	0	5.4	206	114	2.2	1.36	110.2	53.4	5.7	8.55	0.55	3.35	1.64	1.36	60
1	Îº±Ì»Ô	FeMale	69	37	103.465	GNRI¡Ý98	25.78	124	91	0	0	0	13	1	1	1	0	1	0	0	10.59	212	139	2.1	1.13	214.8	51.6	6.7	8.55	1.17	5.08	3.15	1.37	100
1	ÑîÊçÇí	FeMale	70	40.1	95.12974942	GNRI£¼98	23.5	125	90	0	0	0	1	0	1	1	1	0	1	0	7.75	177	119	2.2	1.04	368.7	94	15.32	12.34	1.65	5.26	2.9	1.38	171
1	ÐíÃ÷Õä	FeMale	77	42.1	123.247066	GNRI¡Ý98	32.39	156	95	0	0	0	30	0	1	0	0	1	1	0	6.23	274	128	2.2	1.07	239.5	57.2	7.3	8.87	1.34	5.02	3.04	1.47	65
1	ÔøÓñ½Ü	FeMale	61	43.4	121.6343188	GNRI¡Ý98	30.3	115	68	0	0	0	26	1	1	0	1	1	1	0	5.11	116	144	2.12	1.23	340.5	69.5	12.6	9.22	1.35	5.58	3.71	1.32	54
1	ÑÏÐ¡Ó¢	FeMale	65	38.9	97.40401489	GNRI£¼98	21.17	151	90	0	0	0	10	0	1	1	1	1	0	0	11.03	392	107	2.07	0.83	154.4	62.6	6	14.2	0.74	4.64	2.08	2.15	80
1	ÕÔÏÈÊ÷	FeMale	65	40.1	108.2636945	GNRI¡Ý98	25.28	124	70	0	0	0	6	0	1	1	1	0	0	0	8.33	235	138	2.03	1.27	298.6	56.5	10.8	13.1	1.53	5.56	3.26	0.99	112
1	³ÂÒÁ»ª	FeMale	67	38.9	92.53793012	GNRI£¼98	18.37	146	87	0	0	0	7	0	1	0	0	0	0	0	8.56	204	139	2.09	1.37	278.4	49.4	13.65	9.1	1.24	4.34	2.12	1.8	83
1	ÈÄ·Û»ª	FeMale	71	39	115.617	GNRI¡Ý98	30.67	136	89	1	0	0	14	0	1	1	0	1	1	0	8.18	212	123	2.03	1.14	305.1	77.3	7.79	10.4	3.29	4.48	2.46	1.09	60
